# Supplementary material for: Synthetic recovery of impulse propagation in myocardial infarction via silicon carbide semiconductive nanowires
Source: Nat Commun. 2022 Jan 10;13:6. doi: 10.1038/s41467-021-27637-2 (PMC8748722; doi:10.1038/s41467-021-27637-2)
Supplement: Supplementary file 8 — Source Data [file 41467_2021_27637_MOESM8_ESM.xlsx]

## Sheet: Figure 1
	Fig.1b		24h					48h
			Control	15 ug/ml	50 ug/ml			Control	15 ug/ml	50 ug/ml
			98.4	104.8	102.7			93.2	94	106.1
			96.1	91.9	94.5			101.3	100.4	104.5
			105.5	104.3	104			105.5	103.7	91.5
	Fig.1c		24h					48h
			Control	15 ug/ml	50 ug/ml			Control	15 ug/ml	50 ug/ml
			106.6	105.1	102.4			96.5	101.8	93.8
			99.8	99.8	98.9			104	97.7	81
			93.6	97	91.3			99.5	105	94

## Sheet: Figure 2
	Fig.2c left panel	Cell-Cell-Conductance	Cell-SiC-NWs-Cell Conductance		Fig.2c right panel	Contact Lenght Cell-Cell	Contact Lenght Cell-SiC-NWs Cell
		1.445	5.21			9.428	4.375
		21.3	0.59			3.042	4.376
		17.26	2.97			22.236	5.737
		1.74	6.795			6.999	3.773
		24.85	1.2			20.251	4.493
		16.97	9.53			4.939	5.31
		2.615	1.595			17.303	5.156
		20.035	3.245			9.658	3.909
		23.925	1.32			6.769	4.574
		13.28	7.41			2.401	5.388
		11.575				6.89
		14.64				2.49

## Sheet: Figure 3
	Fig.3c	Time (min)	6.41 µm	7.1 µm	10.21 µm	14.08 µm	23.93 µm
		2	0.53	2.28	2.89	0.03	0.15
		4	1.2	3.66	3.95	0.38	0.15
		6	1.28	3.72	4.17	0.38	0.36
		8	1.77	3.83	3.97	1.82	0.41
		10	4.27	3.95	3.96	2.34	1.92
		12	4.96	4.2	6.03	2.41	2.04
		14	5.83	8.55	5.68	3.24	2.18
		16	9.08	9.38	5.79	5.66	2.24
		18	10.75	10.13	8.26	8.16	2.33
		20	10.5	12.25	8.4	10.18	4.55
		22	13.93	12.47	12	12.58	10.96
		24	17.73	15.46	17.2	11.99	10.68
		26	20.46	17.49	17.32	12.78	12.8
		28	26.91	19.13	25.86	21.12	13
		30	29.98	22.44	26.18	26.1	25.25

## Sheet: Figure 4
	Fig.4b middle panel	Control	Cell Source	Cell Sink		Fig.4b right panel	Control	Cell Source	Cell Sink		Fig.4c left panel	Control	Cell Source	Cell Sink		Fig.4c middle panel	APA Cell sink	Distance		Fig.4c right panel	APD Cell sink	Distance
		438	420	398			18	12.9	16.9			21.8	55.5	28.8			16.9	30			398	30				Fig.4b left panel	time	value1	value2
		296	372	366			17.7	13.4	11.7			23.4	23.4	28.8			11.7	30			366	30					0	0	0
		297	402	378			11.4	13.3	14.4			20.19	27.7	21.1			14.4	30			378	30					1	0.714286	0.285714
		504	456	401			16.12	10.72	10.81			21.11	55.5	28.5			10.81	30			401	30					2	0.0714286	0.0714286
		235	342	299			11.48	10.66	14.46			23.12	12.28	12.28			14.46	300			299	300					3	-0.0714286	0.214286
		386	284	274			14.84	9.37	9.96			24.47	25.76	12.38			9.96	300			274	300					4	-0.642857	0.285714
		233	317	321			11.07	14.4	14.65			19	33.33	14.87			14.65	30			321	30					5	-0.357143	0.714286
		428	276	299			19.6	18.28	9.14			20.48	17.6	17.4			9.14	20			299	20					6	-0.428571	0.428571
		455	222	311			12.6	14.6	9.3			32.7	17.8	17.7			9.3	20			311	20					7	-0.428571	0.0714286
		303	316	357			15.8	17.1	8.1			54.5	17.9	18.1			8.1	20			357	20					8	-0.857143	-0.642857
			468	198				10	16.66				20.8	21			16.66	320			198	320					9	-1.14286	-0.214286
			481	552				18.8	16.36				21.4	29.6			16.36	30			552	30					10	-0.714286	0.285714
			566	528				10.6	9.91				37.7	37.4			9.91	30			528	30					11	-0.0714286	0.428571
			363	355				29,00*	10.49				32.7	16.3			10.49	160			355	160					12	-0.0714286	-0.142857
			276	302				12.09	10.3				58.9	40.1			10.3	360			302	360					13	-0.214286	-0.285714
			430	485				12.11	12.1				70.7	77.7			12.1	210			485	210					14	-0.285714	0.142857
			405	392				12.13	11.1				60.7	38.8			11.1	30			392	30					15	0.428571	0.714286
			433	453				15.8	11.8				45.8	44.2			11.8	80			453	80					16	-0.0714286	0.214286
			249	187				14.5	8.2				14.4	28.9			8.2	120			187	120					17	-0.5	-0.714286
																											18	-1.07143	-0.785714
																											19	-0.571429	-0.571429
																											20	-0.428571	-0.142857
																											21	-0.0714286	-0.0714286
																											22	0.0714286	0.214286
																											23	-0.428571	-0.428571
																											24	-0.785714	-0.357143
																											25	-0.571429	0.0714286
																											26	-0.142857	0.571429
																											27	0	0.571429
																											28	-0.142857	0.214286
																											29	-0.214286	-0.142857
																											30	-0.857143	-0.214286
																											31	-1.78571	-0.142857
																											32	-1.28571	0.928571
																											33	0.0714286	1
																											34	0.214286	0.785714
																											35	-0.214286	0.142857
																											36	-0.214286	-0.0714286
																											37	-0.357143	-0.142857
																											38	-0.285714	0.214286
																											39	-1.07143	-0.142857
																											40	-1.28571	-0.357143
																											41	-1.85714	-0.428571
																											42	-1.14286	0
																											43	-1	-0.0714286
																											44	-1.28571	-0.0714286
																											45	-1.35714	0
																											46	-1.21429	0.357143
																											47	-0.357143	0.428571
																											48	0.214286	0.642857
																											49	0	0.357143
																											50	-0.428571	0.285714
																											51	-0.642857	0.428571
																											52	-0.5	0.857143
																											53	-0.642857	0.428571
																											54	-1.14286	-0.0714286
																											55	-1.35714	-0.357143
																											56	-1.28571	-0.214286
																											57	-0.571429	0.214286
																											58	-0.785714	0.5
																											59	-1.07143	0.5
																											60	-1	0.5
																											61	-1.21429	0.285714
																											62	-1.57143	-0.142857
																											63	-1.28571	-0.428571
																											64	-0.714286	-0.357143
																											65	-0.5	-0.285714
																											66	-0.214286	0.142857
																											67	-0.5	-0.214286
																											68	-0.642857	-0.357143
																											69	-0.785714	-0.0714286
																											70	-0.5	0.357143
																											71	-0.214286	0.714286
																											72	-0.142857	0.357143
																											73	-0.714286	-0.214286
																											74	-0.5	-0.285714
																											75	-0.5	-0.142857
																											76	-0.714286	0.0714286
																											77	-0.642857	0.428571
																											78	-0.285714	1.28571
																											79	-0.428571	1.28571
																											80	-1.07143	0.571429
																											81	-1.85714	0.0714286
																											82	-1.14286	0
																											83	-0.785714	0.142857
																											84	-0.642857	0.0714286
																											85	-0.5	0.285714
																											86	0.428571	0.5
																											87	0.642857	0.571429
																											88	0	1.07143
																											89	-0.5	1.5
																											90	-0.5	0.785714
																											91	-0.642857	0.285714
																											92	-0.785714	0.0714286
																											93	-0.428571	0.5
																											94	-0.142857	0.642857
																											95	-0.285714	0.5
																											96	-0.285714	0.5
																											97	-0.285714	0.714286
																											98	-0.642857	0.785714
																											99	-0.928571	0.785714
																											100	-0.785714	0.142857
																											101	-0.428571	-0.142857
																											102	-0.357143	0.142857
																											103	-0.214286	0.785714
																											104	0	0.857143
																											105	-0.214286	0.214286
																											106	-0.428571	-0.214286
																											107	-0.428571	0.0714286
																											108	-0.0714286	0.142857
																											109	-0.357143	0.285714
																											110	-0.571429	0.214286
																											111	-0.214286	0.428571
																											112	0.142857	0.5
																											113	-0.642857	0.0714286
																											114	-0.5	0.428571
																											115	-0.5	0.928571
																											116	-0.428571	1
																											117	-0.642857	0.357143
																											118	-0.714286	-0.142857
																											119	-0.642857	-0.428571
																											120	-0.428571	0.285714
																											121	-0.285714	0.785714
																											122	0	1.14286
																											123	-0.357143	0.857143
																											124	-0.785714	1
																											125	-0.571429	0.714286
																											126	0.428571	0.714286
																											127	0.5	0.714286
																											128	0	1
																											129	-0.571429	0.285714
																											130	-0.857143	-0.142857
																											131	-1.21429	-0.357143
																											132	-0.857143	0.214286
																											133	-1.07143	0.357143
																											134	-0.714286	0.357143
																											135	-0.0714286	0.357143
																											136	-0.285714	0.0714286
																											137	-0.5	0.0714286
																											138	-0.571429	0.214286
																											139	-0.428571	0.714286
																											140	-0.428571	0.214286
																											141	-0.571429	0
																											142	-0.714286	-0.0714286
																											143	-1.14286	-0.285714
																											144	-1.57143	0.5
																											145	-2	0.714286
																											146	-1.57143	0
																											147	-0.928571	-0.714286
																											148	-0.642857	-0.357143
																											149	-0.428571	-0.285714
																											150	-0.5	0.214286
																											151	-0.571429	0.357143
																											152	-0.642857	0.0714286
																											153	-0.285714	0.214286
																											154	-0.142857	0.571429
																											155	-0.357143	0.0714286
																											156	-0.928571	-0.357143
																											157	-1.07143	-0.214286
																											158	-0.214286	0.714286
																											159	0.142857	0.928571
																											160	0.142857	0.928571
																											161	0	0.428571
																											162	-0.357143	0.142857
																											163	-0.428571	-0.214286
																											164	-0.571429	-0.142857
																											165	-0.5	-0.357143
																											166	-0.357143	-0.285714
																											167	-0.0714286	0.357143
																											168	-0.285714	0.857143
																											169	-0.571429	0.5
																											170	-0.642857	0.0714286
																											171	-0.214286	0.428571
																											172	-0.142857	0.357143
																											173	-0.571429	-0.428571
																											174	-0.785714	-0.357143
																											175	-0.357143	0.5
																											176	-0.0714286	0.642857
																											177	0.0714286	0.571429
																											178	0.142857	1
																											179	0.0714286	1.14286
																											180	-0.428571	0.785714
																											181	-0.571429	0.714286
																											182	-0.357143	0.571429
																											183	-0.714286	0.214286
																											184	-0.928571	-0.142857
																											185	-1.5	-0.142857
																											186	-0.357143	0.142857
																											187	-0.142857	0.357143
																											188	-0.785714	0.642857
																											189	-1.07143	0.285714
																											190	-0.571429	0.5
																											191	0.142857	0.857143
																											192	0.0714286	1.14286
																											193	-0.642857	0.571429
																											194	-0.714286	0.357143
																											195	-0.428571	0.714286
																											196	-0.571429	0.714286
																											197	-0.857143	0.571429
																											198	-0.571429	0.642857
																											199	-0.142857	0.785714
																											200	0	0.928571
																											201	-0.5	0.214286
																											202	-1.5	-0.285714
																											203	-1.35714	0.142857
																											204	-0.571429	0.571429
																											205	-0.357143	0.571429
																											206	-0.142857	1.07143
																											207	-0.285714	0.857143
																											208	-0.357143	0.285714
																											209	-0.214286	0.5
																											210	-0.785714	0.5
																											211	-0.857143	0.5
																											212	-0.357143	0.357143
																											213	-0.214286	0.571429
																											214	-0.5	0.142857
																											215	-0.357143	0.642857
																											216	-0.571429	0.5
																											217	-1.07143	0.214286
																											218	-1.42857	-0.428571
																											219	-1.07143	-0.214286
																											220	-0.428571	0.214286
																											221	-0.0714286	0.214286
																											222	-0.428571	0.214286
																											223	-0.5	0.571429
																											224	-0.285714	0.857143
																											225	-0.142857	0.642857
																											226	-0.357143	0.428571
																											227	0.0714286	0.428571
																											228	0	0.285714
																											229	-0.5	0.214286
																											230	-0.214286	-0.214286
																											231	-0.0714286	0.285714
																											232	0.214286	0.714286
																											233	0.0714286	0.5
																											234	-0.0714286	0.357143
																											235	0.0714286	0.642857
																											236	0.857143	1.64286
																											237	0.428571	1.07143
																											238	-0.0714286	-0.142857
																											239	0.428571	0.285714
																											240	1.21429	1.07143
																											241	0.428571	0.571429
																											242	-0.0714286	0.428571
																											243	-0.214286	0.642857
																											244	0.357143	1.28571
																											245	-0.0714286	0.928571
																											246	-0.142857	0.5
																											247	-0.428571	0.285714
																											248	-0.428571	0.285714
																											249	-1	0.0714286
																											250	-1.35714	-0.0714286
																											251	-0.714286	0.357143
																											252	-0.142857	0.571429
																											253	0.0714286	0.5
																											254	0.428571	0.928571
																											255	0.214286	0.714286
																											256	-0.357143	0.285714
																											257	-0.642857	0
																											258	-0.571429	0.214286
																											259	-0.214286	0.5
																											260	-0.357143	0.571429
																											261	-0.785714	0.357143
																											262	-1.42857	0.357143
																											263	-1.28571	0.0714286
																											264	-0.785714	0
																											265	-0.928571	0.142857
																											266	-1.14286	0.285714
																											267	-0.857143	0.785714
																											268	-0.285714	1
																											269	0.285714	1.07143
																											270	0	0.642857
																											271	-0.142857	0.785714
																											272	0.142857	0.928571
																											273	0.357143	1.35714
																											274	0	1.42857
																											275	-0.5	0.428571
																											276	-1.07143	-0.214286
																											277	-0.571429	0
																											278	0	0.5
																											279	0	0.642857
																											280	-0.285714	0.285714
																											281	-0.642857	0.142857
																											282	-0.285714	0.714286
																											283	-0.357143	1.07143
																											284	-0.357143	1
																											285	-0.285714	1.14286
																											286	-0.5	1.07143
																											287	-0.428571	1.28571
																											288	-0.357143	0.785714
																											289	-0.642857	0.285714
																											290	-0.857143	0.214286
																											291	-0.428571	0.714286
																											292	0	1.28571
																											293	-0.142857	1.35714
																											294	-0.428571	1.21429
																											295	-0.785714	0.5
																											296	-0.785714	0.214286
																											297	-0.285714	0.357143
																											298	-0.214286	1.07143
																											299	-0.785714	0.785714
																											300	-0.714286	0.642857
																											301	-0.357143	0.5
																											302	-0.214286	0.357143
																											303	-0.714286	0.214286
																											304	-0.785714	0.571429
																											305	-0.642857	1
																											306	-0.142857	1.35714
																											307	-0.285714	1.21429
																											308	0	0.714286
																											309	-0.214286	0.428571
																											310	-0.428571	0.285714
																											311	-0.428571	0.142857
																											312	0.0714286	0.428571
																											313	0.0714286	0.357143
																											314	-0.285714	-0.428571
																											315	-0.285714	-0.571429
																											316	-0.5	0.142857
																											317	-0.642857	0.214286
																											318	-0.714286	-0.0714286
																											319	-0.857143	-0.142857
																											320	-0.785714	0.357143
																											321	-0.428571	0.571429
																											322	-0.428571	0.5
																											323	-0.214286	0.357143
																											324	-0.571429	0.214286
																											325	-0.928571	-0.285714
																											326	-0.642857	-0.428571
																											327	-0.285714	-0.357143
																											328	-0.285714	-0.142857
																											329	-0.357143	-0.0714286
																											330	-0.714286	0.0714286
																											331	-0.571429	0.285714
																											332	-0.428571	0.357143
																											333	-0.0714286	0.357143
																											334	-0.0714286	0.357143
																											335	0.142857	0.214286
																											336	0.214286	0.5
																											337	-0.0714286	0.642857
																											338	-0.214286	0.357143
																											339	-0.214286	0.5
																											340	-0.357143	0.571429
																											341	-0.142857	0.5
																											342	-0.357143	0.0714286
																											343	-0.5	-0.214286
																											344	-0.5	-0.142857
																											345	-0.714286	0
																											346	-0.214286	0.285714
																											347	-0.214286	0.142857
																											348	-0.0714286	0
																											349	-0.0714286	-0.0714286
																											350	0	0.642857
																											351	0.214286	1.35714
																											352	-0.0714286	0.857143
																											353	-0.5	0.428571
																											354	-0.714286	0.214286
																											355	-0.642857	0.285714
																											356	-0.857143	-0.142857
																											357	-0.642857	-0.142857
																											358	-0.428571	0.142857
																											359	-0.0714286	0.428571
																											360	-0.0714286	0.285714
																											361	-0.214286	0.5
																											362	-0.0714286	0.142857
																											363	-0.285714	0
																											364	-0.928571	0.357143
																											365	-0.928571	0.571429
																											366	-0.571429	0.357143
																											367	-0.642857	0.214286
																											368	-1.35714	0.285714
																											369	-1.42857	0.357143
																											370	-0.714286	0.571429
																											371	-0.357143	0.214286
																											372	-0.357143	-0.0714286
																											373	-0.428571	0.142857
																											374	-0.214286	0.357143
																											375	0	0.357143
																											376	-0.5	0.214286
																											377	-0.642857	0.0714286
																											378	-0.928571	-0.142857
																											379	-1	-0.0714286
																											380	-0.714286	0.0714286
																											381	0.285714	0.571429
																											382	0	0.642857
																											383	-0.714286	0.0714286
																											384	-0.857143	-0.214286
																											385	-0.5	-0.142857
																											386	-0.0714286	-0.142857
																											387	-0.785714	0.142857
																											388	-1.5	0.0714286
																											389	-1.07143	-0.285714
																											390	-0.428571	-0.357143
																											391	-0.642857	-0.142857
																											392	-0.785714	0.357143
																											393	-0.642857	0.428571
																											394	-0.642857	0.357143
																											395	-0.785714	-0.142857
																											396	-1.07143	0.0714286
																											397	-1.57143	-0.0714286
																											398	-1.14286	0.285714
																											399	-0.571429	0.5
																											400	0	0.142857
																											401	-0.0714286	0
																											402	-0.785714	0
																											403	-1.14286	0.0714286
																											404	-0.571429	0.357143
																											405	-0.0714286	0.214286
																											406	-0.357143	1
																											407	-1	1.28571
																											408	-1.5	0.642857
																											409	-1.42857	0
																											410	-0.928571	0.142857
																											411	-0.714286	0.285714
																											412	-0.571429	0.571429
																											413	-0.642857	0.785714
																											414	-0.571429	0.142857
																											415	-0.642857	-0.214286
																											416	0.142857	0.142857
																											417	0.642857	0.571429
																											418	0.285714	0.571429
																											419	-0.214286	0.571429
																											420	-0.142857	1.21429
																											421	-0.428571	0.857143
																											422	-0.285714	0.928571
																											423	-0.357143	0.642857
																											424	-0.285714	0.285714
																											425	0.285714	0.642857
																											426	0.214286	0.285714
																											427	-0.785714	-0.142857
																											428	-1.57143	-0.785714
																											429	-1	0
																											430	-0.142857	0.857143
																											431	-0.214286	0.285714
																											432	-0.428571	-0.357143
																											433	-0.357143	-0.357143
																											434	-0.5	0
																											435	-1.21429	-0.428571
																											436	-1	-0.214286
																											437	-0.571429	0.0714286
																											438	-0.857143	0.0714286
																											439	-1	0
																											440	-0.714286	0
																											441	-0.571429	0
																											442	-0.642857	0.142857
																											443	-0.642857	0.571429
																											444	-0.5	1.07143
																											445	-0.428571	0.857143
																											446	-0.285714	0.428571
																											447	-0.714286	-0.214286
																											448	-0.285714	0.142857
																											449	0.0714286	0.357143
																											450	-0.142857	0.285714
																											451	-0.571429	-0.0714286
																											452	-0.285714	0.142857
																											453	0.142857	0.571429
																											454	0.0714286	0.571429
																											455	-0.357143	0.142857
																											456	-0.714286	0.571429
																											457	-1.42857	0.0714286
																											458	-1.21429	-0.0714286
																											459	-0.714286	0
																											460	-0.642857	0.214286
																											461	-0.571429	0.571429
																											462	-0.571429	0.714286
																											463	-0.714286	0.142857
																											464	-0.785714	0
																											465	-0.785714	0.0714286
																											466	-0.428571	0.642857
																											467	-0.428571	1
																											468	-0.714286	0.357143
																											469	-1	0.214286
																											470	-1.21429	0.214286
																											471	-1	0.0714286
																											472	-0.857143	0.0714286
																											473	-0.928571	0.357143
																											474	-0.785714	0.214286
																											475	-1.28571	-0.357143
																											476	-1.42857	-0.285714
																											477	-1	0.285714
																											478	-0.428571	0.571429
																											479	0	1.14286
																											480	0.214286	1.71429
																											481	0.214286	1.64286
																											482	-0.214286	0.571429
																											483	0.285714	0.642857
																											484	-0.5	1.28571
																											485	-0.785714	0.785714
																											486	-0.571429	0.142857
																											487	-0.428571	-0.0714286
																											488	-0.428571	-0.142857
																											489	-0.714286	-0.357143
																											490	-0.642857	-0.0714286
																											491	-0.785714	0
																											492	-1.57143	0
																											493	-1.42857	0.357143
																											494	-1.14286	0.142857
																											495	-0.928571	-0.142857
																											496	-0.285714	-0.357143
																											497	-0.142857	-0.5
																											498	-0.142857	-0.214286
																											499	-0.571429	-0.142857
																											500	-0.857143	0.142857
																											501	-0.714286	0.285714
																											502	-0.571429	0
																											503	-0.785714	-0.0714286
																											504	-0.5	0.0714286
																											505	-0.142857	0.571429
																											506	0.0714286	1.14286
																											507	-0.285714	0.928571
																											508	-0.285714	0.642857
																											509	-0.214286	0.142857
																											510	-0.571429	-0.0714286
																											511	-0.857143	-0.428571
																											512	-1	-0.285714
																											513	-1.07143	-0.357143
																											514	-0.5	0.142857
																											515	-0.5	0.142857
																											516	-0.714286	-0.142857
																											517	-0.285714	-0.214286
																											518	-0.357143	-0.571429
																											519	-0.214286	-0.0714286
																											520	-0.642857	-0.285714
																											521	-0.928571	-0.142857
																											522	-1.14286	0.428571
																											523	-1.21429	0.5
																											524	-1.07143	0.142857
																											525	-0.785714	-0.5
																											526	-0.714286	-0.5
																											527	-0.5	-0.214286
																											528	-0.785714	-0.5
																											529	-0.785714	-0.357143
																											530	-0.571429	0.214286
																											531	-0.428571	0.642857
																											532	-0.5	-0.142857
																											533	-0.214286	-0.0714286
																											534	-0.214286	-0.214286
																											535	-0.214286	0.571429
																											536	-0.428571	0.571429
																											537	-0.285714	1
																											538	0.142857	1.35714
																											539	0.0714286	0.857143
																											540	-0.714286	0.571429
																											541	-0.642857	0.428571
																											542	-0.642857	0.357143
																											543	-0.571429	0.357143
																											544	-0.285714	0.214286
																											545	-0.214286	0.642857
																											546	-0.214286	1.21429
																											547	-0.357143	1.14286
																											548	-0.5	0.714286
																											549	-0.0714286	0.142857
																											550	-0.285714	0.0714286
																											551	-0.571429	0.0714286
																											552	-0.428571	0.357143
																											553	-0.5	0.5
																											554	-0.785714	1
																											555	-1.07143	0.571429
																											556	-1.28571	0.214286
																											557	-0.928571	-0.214286
																											558	-0.928571	0.214286
																											559	-0.857143	0.285714
																											560	-0.785714	0.142857
																											561	-0.428571	0
																											562	-1.14286	-0.571429
																											563	-1.64286	-0.857143
																											564	-1.28571	-0.5
																											565	-0.428571	0.285714
																											566	0.0714286	0.928571
																											567	-0.285714	0.642857
																											568	-0.642857	-0.142857
																											569	-1.64286	-0.571429
																											570	-2.35714	-0.571429
																											571	-1.71429	-0.714286
																											572	-1.14286	-0.428571
																											573	-1.21429	-0.571429
																											574	-1.42857	-0.5
																											575	-1.78571	-0.0714286
																											576	-2.64286	-0.5
																											577	-2.21429	-0.214286
																											578	-0.928571	0
																											579	-0.285714	0.5
																											580	-0.571429	0.285714
																											581	-0.714286	0.357143
																											582	-1.07143	0.142857
																											583	-0.571429	0.714286
																											584	-0.571429	0.5
																											585	-0.857143	0.142857
																											586	-0.714286	0.142857
																											587	-1	0.214286
																											588	-1.21429	0.5
																											589	-1.21429	0.714286
																											590	-1.35714	0.0714286
																											591	-1.5	-0.142857
																											592	-0.428571	0.5
																											593	0.0714286	1.28571
																											594	-0.571429	1.14286
																											595	-1.28571	0.785714
																											596	-1.21429	0.285714
																											597	-0.214286	0.357143
																											598	0.214286	0.357143
																											599	-0.357143	0.428571
																											600	-0.714286	0.142857
																											601	-0.642857	0.357143
																											602	0.0714286	0.428571
																											603	-0.714286	0.0714286
																											604	-1.07143	0.0714286
																											605	-0.642857	-0.0714286
																											606	-0.142857	0.214286
																											607	-0.428571	0.571429
																											608	-0.857143	0.714286
																											609	-0.857143	0.285714
																											610	-0.642857	0
																											611	-0.428571	0.0714286
																											612	-0.642857	-0.214286
																											613	-1.28571	-0.142857
																											614	-1.14286	0.214286
																											615	-1	0.0714286
																											616	-0.928571	-0.214286
																											617	-0.928571	0
																											618	-1	0.142857
																											619	-0.857143	-0.142857
																											620	-0.285714	-0.571429
																											621	0	-0.142857
																											622	0.0714286	0.214286
																											623	0.285714	0.571429
																											624	-0.142857	0.214286
																											625	-0.571429	0.285714
																											626	-0.928571	0.714286
																											627	-0.785714	0.142857
																											628	-0.0714286	0.142857
																											629	-0.0714286	0.0714286
																											630	-0.214286	-0.0714286
																											631	-0.285714	-0.214286
																											632	-0.785714	-0.285714
																											633	-0.714286	-0.285714
																											634	-1	-0.428571
																											635	-1.57143	-0.571429
																											636	-1.28571	-0.428571
																											637	-0.714286	-0.0714286
																											638	-0.428571	0.571429
																											639	-0.0714286	1.5
																											640	-0.714286	0.714286
																											641	-1.07143	-0.142857
																											642	-0.571429	-0.428571
																											643	-0.428571	-0.214286
																											644	-0.642857	-0.285714
																											645	-0.642857	0.214286
																											646	-0.714286	0.285714
																											647	-0.642857	0.714286
																											648	-0.785714	0.857143
																											649	-1.07143	0.214286
																											650	-1.35714	0.142857
																											651	-0.714286	0.714286
																											652	-0.285714	0.785714
																											653	-0.357143	0.142857
																											654	-0.928571	-0.214286
																											655	-0.357143	0.214286
																											656	0.0714286	0.214286
																											657	0.214286	-0.0714286
																											658	-0.214286	-0.214286
																											659	-1.28571	-0.285714
																											660	-1.21429	-0.428571
																											661	-0.5	0.357143
																											662	-0.357143	0.785714
																											663	-0.428571	0.642857
																											664	-0.571429	0.142857
																											665	-0.571429	0.214286
																											666	-1	0.214286
																											667	-1.21429	-0.214286
																											668	-0.714286	-0.428571
																											669	-1.07143	-0.571429
																											670	-1.57143	-0.357143
																											671	-1.57143	-0.0714286
																											672	-0.928571	-0.0714286
																											673	-0.642857	-0.214286
																											674	-1.14286	0
																											675	-2	-0.0714286
																											676	-2.64286	-0.642857
																											677	-2	-0.214286
																											678	-2	0
																											679	-1.64286	-0.0714286
																											680	-1.71429	0.285714
																											681	-1.42857	0
																											682	-1	-0.571429
																											683	-0.714286	-0.714286
																											684	-1.07143	-0.5
																											685	-1.21429	-0.357143
																											686	-1.07143	-0.5
																											687	-1.42857	-0.642857
																											688	-1.85714	-0.857143
																											689	-1.57143	-0.5
																											690	-0.928571	-0.357143
																											691	-0.785714	0.0714286
																											692	-0.642857	0.142857
																											693	-0.642857	0.142857
																											694	-0.785714	0.428571
																											695	-0.571429	0.928571
																											696	-0.285714	0.571429
																											697	-0.214286	0.142857
																											698	-0.285714	-0.357143
																											699	-0.714286	-0.357143
																											700	-1.28571	-0.142857
																											701	-1.71429	0.142857
																											702	-1.64286	-0.142857
																											703	-1	-0.142857
																											704	-0.714286	-0.142857
																											705	-0.714286	0.0714286
																											706	-0.428571	0
																											707	-0.928571	-0.214286
																											708	-1.21429	-0.5
																											709	-1.07143	-0.428571
																											710	-0.714286	-0.214286
																											711	-0.714286	-0.428571
																											712	-0.428571	-0.142857
																											713	-0.428571	-0.0714286
																											714	-0.142857	0.0714286
																											715	-0.285714	0.5
																											716	-0.857143	0.142857
																											717	-1.71429	0.142857
																											718	-1.85714	0.285714
																											719	-1.28571	0.214286
																											720	-0.928571	-0.0714286
																											721	-0.857143	0.5
																											722	-0.714286	0.428571
																											723	-0.857143	0.0714286
																											724	-1	0.0714286
																											725	-1.14286	0.214286
																											726	-0.428571	0.428571
																											727	-0.571429	0.357143
																											728	-1.14286	0.357143
																											729	-1.42857	0.142857
																											730	-1	0.428571
																											731	-0.785714	0.5
																											732	-1.57143	-0.285714
																											733	-1.5	-0.785714
																											734	-1.28571	-0.571429
																											735	-1.28571	-0.285714
																											736	-1.14286	0.357143
																											737	-0.857143	0.428571
																											738	-0.857143	0.357143
																											739	-1.07143	0
																											740	-1.21429	0
																											741	-1.28571	-0.142857
																											742	-1.14286	-0.214286
																											743	-1.14286	-0.285714
																											744	-0.714286	0.142857
																											745	-0.214286	0.928571
																											746	-0.285714	0.214286
																											747	-0.642857	0.0714286
																											748	-0.642857	0.428571
																											749	-0.0714286	0.428571
																											750	-0.0714286	0.0714286
																											751	-0.285714	0
																											752	-0.214286	0.214286
																											753	-1	0
																											754	-1.28571	-0.142857
																											755	-1.07143	0.142857
																											756	-0.928571	0.357143
																											757	-0.785714	0.142857
																											758	-0.642857	-0.285714
																											759	-0.857143	-0.285714
																											760	-0.642857	-0.214286
																											761	-0.714286	-0.0714286
																											762	-0.785714	-0.357143
																											763	-1.07143	-0.642857
																											764	-0.642857	-0.0714286
																											765	-0.428571	0.214286
																											766	-0.5	0.428571
																											767	-0.857143	0
																											768	-1.28571	-0.571429
																											769	-1.85714	-0.714286
																											770	-1.5	0.214286
																											771	-0.642857	0.857143
																											772	-0.428571	0.285714
																											773	-1.07143	-0.285714
																											774	-1.14286	-0.0714286
																											775	-1.07143	0
																											776	-1.5	0
																											777	-1.21429	0.214286
																											778	-0.285714	0.357143
																											779	-0.428571	0.0714286
																											780	-0.714286	0.142857
																											781	-0.642857	0.5
																											782	-0.571429	-0.428571
																											783	-0.428571	0
																											784	-0.928571	0.142857
																											785	-1.42857	0
																											786	-1.5	-0.142857
																											787	-1.14286	0.642857
																											788	-1.07143	0
																											789	-1.5	-1.14286
																											790	-2	-1.28571
																											791	-1.92857	-0.642857
																											792	-1.21429	0.142857
																											793	-0.928571	0.285714
																											794	-0.857143	0
																											795	-0.928571	-0.0714286
																											796	-1.07143	0.0714286
																											797	-0.571429	0.142857
																											798	-0.571429	0
																											799	-0.928571	0
																											800	-0.642857	0.0714286
																											801	0	0.357143
																											802	-0.5	0.0714286
																											803	-0.785714	0
																											804	-1.14286	-0.571429
																											805	-1.28571	-0.5
																											806	-0.571429	0.285714
																											807	0.285714	0.642857
																											808	-0.285714	0.357143
																											809	-1.21429	-0.357143
																											810	-1.64286	-0.642857
																											811	-1.64286	-0.0714286
																											812	-1.28571	0.357143
																											813	-1.07143	-0.285714
																											814	-0.714286	-0.214286
																											815	-0.785714	0.5
																											816	-1.14286	-0.142857
																											817	-1.5	-0.714286
																											818	-1.28571	-0.0714286
																											819	-0.571429	0.428571
																											820	-0.285714	0.142857
																											821	-0.5	0
																											822	-1.28571	-0.142857
																											823	-1.21429	-0.0714286
																											824	-0.928571	0
																											825	-1.14286	0.285714
																											826	-0.928571	0.642857
																											827	-0.5	0.214286
																											828	-0.857143	-0.714286
																											829	-0.428571	-0.785714
																											830	-0.357143	-0.285714
																											831	-1.21429	-0.0714286
																											832	-1.57143	0.428571
																											833	-1.07143	0.642857
																											834	-0.714286	0.357143
																											835	-1.21429	-0.5
																											836	-1	-0.285714
																											837	-0.214286	0.0714286
																											838	0.0714286	0.285714
																											839	-0.214286	0.571429
																											840	-0.571429	0.0714286
																											841	-0.785714	-0.357143
																											842	-1.21429	-0.5
																											843	-1.57143	-0.5
																											844	-1.07143	-0.357143
																											845	-0.5	-0.0714286
																											846	-0.357143	0.214286
																											847	-0.428571	0
																											848	-0.214286	0.0714286
																											849	-0.428571	-0.214286
																											850	-0.785714	-0.357143
																											851	-0.714286	-0.285714
																											852	-0.5	0.0714286
																											853	-0.5	0.0714286
																											854	-0.928571	-0.214286
																											855	-1.57143	-0.285714
																											856	-1.42857	0.142857
																											857	-1.14286	0.0714286
																											858	-1.14286	-0.357143
																											859	-0.928571	-0.428571
																											860	-1	-0.571429
																											861	-0.928571	-0.285714
																											862	-0.785714	-0.0714286
																											863	-0.857143	0.428571
																											864	-0.642857	0.785714
																											865	-0.571429	0.785714
																											866	-0.571429	0.571429
																											867	-0.714286	0.214286
																											868	-0.642857	0.571429
																											869	-0.5	0.357143
																											870	-0.428571	0.428571
																											871	-0.928571	-0.285714
																											872	-1.28571	-0.5
																											873	-1.42857	-0.714286
																											874	-0.857143	-0.5
																											875	-0.214286	0.142857
																											876	-0.642857	0.285714
																											877	-1.21429	0.214286
																											878	-1.42857	0.214286
																											879	-1.14286	0.428571
																											880	-2	-0.214286
																											881	-1.92857	-0.428571
																											882	-1.07143	-0.0714286
																											883	-1.21429	-0.285714
																											884	-2.28571	-1.07143
																											885	-1.64286	-0.928571
																											886	-0.571429	0
																											887	-0.0714286	0.714286
																											888	-0.214286	0.357143
																											889	-0.357143	-0.285714
																											890	-1.14286	-0.214286
																											891	-1.35714	0.0714286
																											892	-1.28571	-0.0714286
																											893	-1.35714	-0.214286
																											894	-1.14286	-0.214286
																											895	-0.5	0.214286
																											896	-0.214286	0.357143
																											897	-0.5	0.214286
																											898	-0.5	0.357143
																											899	-0.857143	0.0714286
																											900	-1	0.142857
																											901	-1.14286	-0.142857
																											902	-1.28571	0.0714286
																											903	-0.928571	0.142857
																											904	-0.571429	0
																											905	-0.857143	-0.142857
																											906	-1	0.285714
																											907	-1.14286	0.357143
																											908	-0.928571	0.357143
																											909	-0.571429	0.571429
																											910	-1	0.214286
																											911	-1.14286	-0.642857
																											912	-0.857143	-0.571429
																											913	-0.928571	-0.428571
																											914	-1.35714	0
																											915	-1.57143	0.214286
																											916	-1.85714	-0.142857
																											917	-2.42857	-0.571429
																											918	-2.42857	-0.714286
																											919	-1.78571	-0.428571
																											920	-1.21429	-0.357143
																											921	-0.714286	-0.142857
																											922	-0.5	-0.142857
																											923	-0.428571	0.571429
																											924	-0.428571	0.785714
																											925	-1.07143	0.714286
																											926	-1.5	0.571429
																											927	-1.5	0.642857
																											928	-1.5	-0.214286
																											929	-1.5	-0.285714
																											930	-1	-0.0714286
																											931	-0.928571	-0.214286
																											932	-0.928571	-0.214286
																											933	-1.28571	-0.285714
																											934	-1.92857	-0.428571
																											935	-2	-0.142857
																											936	-1.14286	0.357143
																											937	-1.14286	-0.0714286
																											938	-2	-0.714286
																											939	-2.85714	-1.21429
																											940	-1.71429	-0.5
																											941	-0.642857	-0.0714286
																											942	-0.428571	0.142857
																											943	-0.714286	0.0714286
																											944	-0.785714	0
																											945	-1.5	-0.5
																											946	-2.14286	-0.857143
																											947	-1.64286	-0.5
																											948	-1.57143	-0.571429
																											949	-2.57143	-0.928571
																											950	-2.64286	-0.714286
																											951	-2	-0.428571
																											952	-1.71429	-0.142857
																											953	-1.42857	0.357143
																											954	-1.35714	0.5
																											955	-0.928571	-0.0714286
																											956	-0.642857	-0.285714
																											957	-0.0714286	0.0714286
																											958	-0.428571	0.142857
																											959	-1.28571	-0.0714286
																											960	-1.64286	0.214286
																											961	-1.57143	-0.214286
																											962	-1.5	-0.214286
																											963	-0.785714	0.5
																											964	-0.285714	1.21429
																											965	-0.428571	0.857143
																											966	-1.14286	-0.285714
																											967	-1.71429	-0.714286
																											968	-1.5	-0.357143
																											969	-0.785714	-0.214286
																											970	-0.357143	-0.0714286
																											971	-0.428571	0.214286
																											972	-0.714286	-0.428571
																											973	-0.642857	-0.428571
																											974	-0.571429	-0.5
																											975	-0.642857	-0.428571
																											976	-0.714286	-0.142857
																											977	-0.714286	-0.357143
																											978	-0.428571	-0.142857
																											979	-0.285714	0.357143
																											980	-0.428571	0.214286
																											981	-1.21429	-0.0714286
																											982	-2.35714	-0.5
																											983	-1.85714	0.0714286
																											984	-1.14286	0.214286
																											985	-1.14286	0.285714
																											986	-1.35714	0.571429
																											987	-1.35714	0.571429
																											988	-1.07143	0.642857
																											989	-1.35714	0
																											990	-1.35714	-0.142857
																											991	-1.42857	-0.0714286
																											992	-1.21429	-0.214286
																											993	-1.35714	-0.285714
																											994	-1.5	-0.0714286
																											995	-0.928571	0.214286
																											996	-0.785714	0.357143
																											997	-0.928571	0.214286
																											998	-0.857143	0.0714286
																											999	-0.785714	-0.0714286
																											1000	-0.428571	-0.214286
																											1001	-0.714286	-0.642857
																											1002	-1.42857	-0.928571
																											1003	-1.14286	-0.714286
																											1004	-1.07143	-0.428571
																											1005	-2.14286	-0.642857
																											1006	-2.42857	-0.357143
																											1007	-1.78571	0.285714
																											1008	-1.07143	0.285714
																											1009	-1.21429	-0.285714
																											1010	-1.07143	0
																											1011	-1.28571	-0.0714286
																											1012	-1.14286	-0.0714286
																											1013	-1.35714	-0.5
																											1014	-0.785714	-0.0714286
																											1015	-0.357143	0.357143
																											1016	-0.214286	0.428571
																											1017	-0.642857	0
																											1018	-1.35714	0.0714286
																											1019	-1.64286	0.142857
																											1020	-1.71429	-0.0714286
																											1021	-1.14286	0.285714
																											1022	-0.5	0.428571
																											1023	-0.785714	0
																											1024	-1.64286	-0.5
																											1025	-2.14286	-0.5
																											1026	-2.21429	-1.07143
																											1027	-1.85714	-0.642857
																											1028	-1.71429	-0.5
																											1029	-1.35714	-0.285714
																											1030	-0.785714	-0.428571
																											1031	-0.857143	0.142857
																											1032	-1.78571	0.5
																											1033	-2.21429	-0.357143
																											1034	-1.64286	-0.785714
																											1035	-0.857143	-0.357143
																											1036	-1.64286	-0.5
																											1037	-2.07143	-0.714286
																											1038	-1.64286	-0.428571
																											1039	-0.5	0.285714
																											1040	-0.0714286	0.642857
																											1041	-0.285714	0.285714
																											1042	-1.28571	-0.285714
																											1043	-1.92857	-0.785714
																											1044	-1.85714	-0.642857
																											1045	-1.78571	-0.142857
																											1046	-2	0
																											1047	-2.35714	-0.0714286
																											1048	-2	-0.0714286
																											1049	-1.71429	-0.0714286
																											1050	-1.92857	-0.357143
																											1051	-2.14286	-0.357143
																											1052	-2.14286	-0.285714
																											1053	-1.85714	-0.285714
																											1054	-1.35714	0.0714286
																											1055	-0.642857	0.0714286
																											1056	-0.428571	-0.0714286
																											1057	-0.928571	-0.428571
																											1058	-1.5	-0.714286
																											1059	-1.64286	-0.571429
																											1060	-1.57143	-0.142857
																											1061	-2.35714	-0.0714286
																											1062	-2.57143	-0.5
																											1063	-1.78571	-0.785714
																											1064	-1.57143	-0.357143
																											1065	-1.35714	-0.357143
																											1066	-0.5	-0.0714286
																											1067	-0.285714	0
																											1068	-1	0.928571
																											1069	-1.28571	0.5
																											1070	-1.35714	0.0714286
																											1071	-1	-0.142857
																											1072	-0.642857	0.357143
																											1073	-0.785714	0.357143
																											1074	-1.35714	0
																											1075	-1.5	0
																											1076	-1.14286	0
																											1077	-2.28571	-0.642857
																											1078	-2.92857	-1.14286
																											1079	-2.14286	0
																											1080	-1.5	0.357143
																											1081	-1.57143	0
																											1082	-2.07143	-0.357143
																											1083	-1.78571	-0.214286
																											1084	-1.92857	-0.285714
																											1085	-1.5	0.214286
																											1086	-1.85714	0.428571
																											1087	-2.5	-0.214286
																											1088	-1.35714	-0.142857
																											1089	-0.785714	0.785714
																											1090	-1.42857	0.785714
																											1091	-2.21429	0.5
																											1092	-2.57143	0.285714
																											1093	-2.21429	0
																											1094	-2	0
																											1095	-2.14286	-0.214286
																											1096	-2.07143	-0.285714
																											1097	-1.85714	-0.571429
																											1098	-1.57143	-0.0714286
																											1099	-1.42857	-0.142857
																											1100	-1.92857	-0.142857
																											1101	-3	-0.5
																											1102	-2.92857	-0.5
																											1103	-1.85714	-0.142857
																											1104	-1.14286	0.142857
																											1105	-1.35714	0
																											1106	-1.35714	-0.285714
																											1107	-1.42857	-0.5
																											1108	-1.5	-0.214286
																											1109	-1.14286	0.5
																											1110	-1.57143	0.714286
																											1111	-2.35714	0.285714
																											1112	-2.21429	-0.285714
																											1113	-1.5	0.142857
																											1114	-1.57143	0.571429
																											1115	-1.85714	0.642857
																											1116	-1.42857	-0.142857
																											1117	-1.64286	-0.428571
																											1118	-1.92857	-0.714286
																											1119	-1.57143	-0.571429
																											1120	-1.28571	-0.714286
																											1121	-1.5	-1.14286
																											1122	-1.21429	-0.928571
																											1123	-0.857143	0.357143
																											1124	-2	0
																											1125	-3.35714	-0.642857
																											1126	-2.28571	-0.214286
																											1127	-0.857143	0
																											1128	-1.35714	-0.642857
																											1129	-2.21429	-0.714286
																											1130	-2.35714	-1
																											1131	-1.85714	-0.571429
																											1132	-1.92857	-0.0714286
																											1133	-2.5	0.0714286
																											1134	-3.07143	-0.785714
																											1135	-2.92857	-1.35714
																											1136	-2.14286	-1
																											1137	-1.14286	-0.214286
																											1138	-1.14286	-0.142857
																											1139	-1.28571	0.285714
																											1140	-1.21429	0.214286
																											1141	-2.35714	0
																											1142	-3.07143	-0.214286
																											1143	-2.42857	-0.142857
																											1144	-2.21429	-0.928571
																											1145	-2.35714	-0.785714
																											1146	-2.21429	-0.642857
																											1147	-1.64286	-0.714286
																											1148	-2.14286	-0.857143
																											1149	-2.85714	-1.35714
																											1150	-2.92857	-1.07143
																											1151	-2.5	-0.428571
																											1152	-2.21429	0
																											1153	-2.5	-0.214286
																											1154	-2.14286	0.0714286
																											1155	-2.21429	-0.285714
																											1156	-2.5	-1.07143
																											1157	-3	-1.64286
																											1158	-3.14286	-1.28571
																											1159	-2.42857	-0.785714
																											1160	-1.85714	-0.214286
																											1161	-1.57143	0.428571
																											1162	-2.42857	-0.214286
																											1163	-3.21429	-1.14286
																											1164	-2.85714	-1.07143
																											1165	-2.14286	-0.785714
																											1166	-1.92857	-0.142857
																											1167	-2.28571	-0.428571
																											1168	-3.14286	-1.35714
																											1169	-2.28571	-1.14286
																											1170	-1.64286	-0.928571
																											1171	-1.64286	-0.642857
																											1172	-1.57143	0
																											1173	-1.57143	0.142857
																											1174	-2.28571	-0.857143
																											1175	-3.14286	-1.21429
																											1176	-2.42857	-0.714286
																											1177	-1.78571	-0.928571
																											1178	-1.78571	-1
																											1179	-1.57143	-0.785714
																											1180	-1.28571	-0.428571
																											1181	-2.64286	-1
																											1182	-2.5	-0.857143
																											1183	-1.57143	-0.285714
																											1184	-1.57143	-0.142857
																											1185	-2.42857	-0.571429
																											1186	-3.21429	-1.28571
																											1187	-3.5	-1.35714
																											1188	-3	-0.857143
																											1189	-2.28571	-0.714286
																											1190	-2.78571	-0.785714
																											1191	-3	-0.857143
																											1192	-2.28571	-0.857143
																											1193	-1.57143	-0.5
																											1194	-1.14286	0.357143
																											1195	-1.42857	0.142857
																											1196	-2.21429	-0.785714
																											1197	-2.14286	-0.571429
																											1198	-1.92857	-0.214286
																											1199	-2.57143	-0.285714
																											1200	-2.92857	-0.857143
																											1201	-2.07143	-0.857143
																											1202	-2.64286	-1.21429
																											1203	-3.21429	-1.57143
																											1204	-2.64286	-1.07143
																											1205	-1.92857	-0.571429
																											1206	-1.92857	-0.571429
																											1207	-2	-0.785714
																											1208	-1.92857	-0.142857
																											1209	-2.64286	-0.714286
																											1210	-3.35714	-1.28571
																											1211	-3.71429	-1.28571
																											1212	-3.28571	-0.642857
																											1213	-2.21429	-0.142857
																											1214	-1.71429	0.142857
																											1215	-2.71429	-0.5
																											1216	-2.78571	-0.642857
																											1217	-4.14286	-1.78571
																											1218	-5.64286	-2.64286
																											1219	-5	-2.64286
																											1220	-3.64286	-1.28571
																											1221	-2.85714	-0.714286
																											1222	-3	-1.78571
																											1223	-3.78571	-2
																											1224	-4.21429	-1.92857
																											1225	-4.71429	-1.71429
																											1226	-3.92857	-0.357143
																											1227	-3.42857	-0.0714286
																											1228	-4.42857	-1.71429
																											1229	-6	-3.07143
																											1230	-5.5	-2.5
																											1231	-5.21429	-2.35714
																											1232	-4.71429	-2.21429
																											1233	-4.78571	-2.07143
																											1234	-4.35714	-1.57143
																											1235	-3.85714	-1.28571
																											1236	-3.71429	-0.928571
																											1237	-3.92857	-1.35714
																											1238	-4.42857	-1.28571
																											1239	-4.21429	-1.07143
																											1240	-3.92857	-1.42857
																											1241	-3.14286	-1.71429
																											1242	-3.57143	-2
																											1243	-3.71429	-1.64286
																											1244	-3.85714	-1.35714
																											1245	-3.78571	-1.57143
																											1246	-3.78571	-2.14286
																											1247	-4.14286	-2.42857
																											1248	-4.64286	-1.92857
																											1249	-4.57143	-1.92857
																											1250	-5.78571	-2.28571
																											1251	-5.64286	-2.78571
																											1252	-5.14286	-2.64286
																											1253	-4.92857	-2.42857
																											1254	-4.42857	-1.92857
																											1255	-3.57143	-1.28571
																											1256	-4.21429	-1.21429
																											1257	-5.71429	-2.07143
																											1258	-5	-1.92857
																											1259	-3.64286	-1.57143
																											1260	-3.35714	-1.35714
																											1261	-3.42857	-1.21429
																											1262	-3.92857	-1.92857
																											1263	-5.14286	-2.21429
																											1264	-5.14286	-1.85714
																											1265	-4.71429	-1.07143
																											1266	-5.28571	-1.35714
																											1267	-5.5	-1.5
																											1268	-4	-1.64286
																											1269	-3.35714	-1.71429
																											1270	-4.28571	-1.92857
																											1271	-5	-2.21429
																											1272	-5.21429	-2.28571
																											1273	-5.14286	-2.78571
																											1274	-5.71429	-2.78571
																											1275	-5.71429	-2.71429
																											1276	-5.42857	-2.42857
																											1277	-5.78571	-2.92857
																											1278	-6	-2.92857
																											1279	-5	-2.71429
																											1280	-5	-2.14286
																											1281	-7.21429	-3.35714
																											1282	-9.21429	-4.42857
																											1283	-8.85714	-4.21429
																											1284	-8.42857	-3.92857
																											1285	-9.28571	-4.21429
																											1286	-8.85714	-3.92857
																											1287	-10.0714	-4.78571
																											1288	-11.2857	-5.85714
																											1289	-11.2857	-6.14286
																											1290	-9.78571	-5.57143
																											1291	-10.0714	-5.5
																											1292	-10.5	-5.85714
																											1293	-11.6429	-5.85714
																											1294	-13.2857	-6.42857
																											1295	-13.3571	-7
																											1296	-12.5	-6.64286
																											1297	-11.7857	-5.92857
																											1298	-10.3571	-5.21429
																											1299	-10.5714	-5.42857
																											1300	-12.5	-6.07143
																											1301	-13.8571	-6.71429
																											1302	-14.0714	-6.78571
																											1303	-14.5714	-7
																											1304	-14.2143	-7
																											1305	-12.9286	-6.71429
																											1306	-12.5714	-6.28571
																											1307	-13.4286	-6.42857
																											1308	-14.3571	-6.78571
																											1309	-13.7857	-6.5
																											1310	-13.9286	-7
																											1311	-14.7857	-7.21429
																											1312	-14.6429	-7.42857
																											1313	-14.7143	-7.35714
																											1314	-15.0714	-7.42857
																											1315	-14.6429	-7.92857
																											1316	-14.8571	-8.57143
																											1317	-15.3571	-8.21429
																											1318	-14.8571	-8.07143
																											1319	-14.7857	-8.35714
																											1320	-15	-8.28571
																											1321	-14.7857	-7.35714
																											1322	-14.6429	-7.07143
																											1323	-15.1429	-7.92857
																											1324	-14.7857	-8.78571
																											1325	-15	-8.71429
																											1326	-15.5714	-8.78571
																											1327	-14.7143	-8.28571
																											1328	-13.9286	-7.92857
																											1329	-14.1429	-8.21429
																											1330	-15.1429	-8.5
																											1331	-16	-8.14286
																											1332	-15.8571	-7.28571
																											1333	-15.0714	-7.14286
																											1334	-14.7143	-7.42857
																											1335	-15	-7.64286
																											1336	-15.5714	-8.21429
																											1337	-14.9286	-7.85714
																											1338	-13.8571	-6.85714
																											1339	-12.9286	-6.42857
																											1340	-12.9286	-6.92857
																											1341	-13.5714	-7.71429
																											1342	-14.3571	-8
																											1343	-14	-7.35714
																											1344	-14.2857	-7.21429
																											1345	-14.6429	-8.07143
																											1346	-13.8571	-8.14286
																											1347	-13.0714	-7.64286
																											1348	-13.9286	-7.78571
																											1349	-13.9286	-7.21429
																											1350	-13.1429	-6.07143
																											1351	-13.5	-6.21429
																											1352	-14.1429	-6.85714
																											1353	-14.3571	-6.57143
																											1354	-14.3571	-6.57143
																											1355	-14.6429	-7.35714
																											1356	-14.5714	-7.78571
																											1357	-13.2857	-7.21429
																											1358	-13.4286	-6.85714
																											1359	-13.2143	-5.85714
																											1360	-12.7857	-5.57143
																											1361	-13	-6.42857
																											1362	-13.0714	-6.64286
																											1363	-11.9286	-6.21429
																											1364	-11.3571	-5.92857
																											1365	-11.9286	-6.92857
																											1366	-12.2857	-6.92857
																											1367	-12.5	-7
																											1368	-13.6429	-7.42857
																											1369	-14.0714	-7.64286
																											1370	-13.7857	-7
																											1371	-13.8571	-6.64286
																											1372	-13.3571	-6.35714
																											1373	-12.0714	-6.42857
																											1374	-12.7143	-7.14286
																											1375	-13.2857	-7.07143
																											1376	-12	-5.57143
																											1377	-10.8571	-4.78571
																											1378	-10.7143	-5.57143
																											1379	-12.2857	-7
																											1380	-13.3571	-7.07143
																											1381	-12.7143	-6.71429
																											1382	-11.7143	-5.78571
																											1383	-10.7143	-4.92857
																											1384	-10.2857	-5.21429
																											1385	-10.6429	-5.92857
																											1386	-11.2143	-6
																											1387	-10.5714	-5.64286
																											1388	-11	-5.85714
																											1389	-11.5	-6.35714
																											1390	-10.6429	-5.5
																											1391	-10.9286	-5.35714
																											1392	-11.0714	-5.35714
																											1393	-10.1429	-5
																											1394	-10.2143	-5.71429
																											1395	-11.5	-6.5
																											1396	-11.7857	-5.78571
																											1397	-11.7857	-5.57143
																											1398	-11.0714	-6
																											1399	-11	-5.85714
																											1400	-10.7857	-5.14286
																											1401	-10	-4.35714
																											1402	-9.71429	-4.57143
																											1403	-9.71429	-4.92857
																											1404	-9.14286	-4.57143
																											1405	-10.3571	-5
																											1406	-11.1429	-5.64286
																											1407	-10	-4.85714
																											1408	-9.85714	-4.92857
																											1409	-10.5714	-5.57143
																											1410	-10.2857	-5.42857
																											1411	-10.2143	-4.64286
																											1412	-9.57143	-4.28571
																											1413	-9	-4.21429
																											1414	-9.35714	-4.57143
																											1415	-9.64286	-4.57143
																											1416	-9.07143	-4.21429
																											1417	-9	-4.42857
																											1418	-10.5	-5.42857
																											1419	-10.8571	-5.64286
																											1420	-10.6429	-5.71429
																											1421	-10.6429	-5.78571
																											1422	-10.5	-5.21429
																											1423	-10.2857	-4.42857
																											1424	-10.8571	-4.64286
																											1425	-10.5	-4.35714
																											1426	-10	-4.21429
																											1427	-9.35714	-3.92857
																											1428	-9.07143	-4.42857
																											1429	-8.21429	-4.14286
																											1430	-8.35714	-4
																											1431	-9.07143	-4.14286
																											1432	-10.4286	-4.64286
																											1433	-10.2143	-4.14286
																											1434	-9.57143	-3.78571
																											1435	-8.85714	-3.57143
																											1436	-9	-4.21429
																											1437	-9.35714	-5.14286
																											1438	-9.35714	-5.35714
																											1439	-9.21429	-5
																											1440	-9.35714	-4.42857
																											1441	-9	-4.35714
																											1442	-9	-4.21429
																											1443	-10.0714	-4.57143
																											1444	-10.4286	-4.78571
																											1445	-9.21429	-3.92857
																											1446	-8.21429	-3.57143
																											1447	-8.57143	-4.42857
																											1448	-10.2857	-5.14286
																											1449	-11.1429	-5.07143
																											1450	-10.5714	-4.78571
																											1451	-9.35714	-4.85714
																											1452	-8.92857	-4.57143
																											1453	-9.57143	-4.85714
																											1454	-9.85714	-4.64286
																											1455	-10.7143	-5.14286
																											1456	-10.9286	-5.85714
																											1457	-9.78571	-5.57143
																											1458	-9.07143	-4.14286
																											1459	-8.78571	-3.42857
																											1460	-8.78571	-4
																											1461	-9.5	-4.35714
																											1462	-9.71429	-4.42857
																											1463	-9.42857	-4.42857
																											1464	-8.57143	-4.35714
																											1465	-7.92857	-4.14286
																											1466	-7.78571	-3.42857
																											1467	-8.42857	-3.5
																											1468	-8.35714	-3.85714
																											1469	-7.5	-3.35714
																											1470	-8.07143	-3.57143
																											1471	-9.42857	-4.21429
																											1472	-11	-5.21429
																											1473	-10.4286	-5.42857
																											1474	-9.14286	-4.64286
																											1475	-9.28571	-4.42857
																											1476	-8.78571	-4.07143
																											1477	-7.85714	-3.78571
																											1478	-8.5	-3.85714
																											1479	-9.57143	-4.14286
																											1480	-9.21429	-4.5
																											1481	-7.71429	-3.5
																											1482	-7.21429	-3.64286
																											1483	-7.07143	-4.07143
																											1484	-7.14286	-3.85714
																											1485	-7.64286	-3.57143
																											1486	-8.28571	-4.28571
																											1487	-8.64286	-4.42857
																											1488	-7.57143	-3.35714
																											1489	-6.71429	-2.42857
																											1490	-7.57143	-4.07143
																											1491	-9.35714	-5.42857
																											1492	-9.07143	-4.85714
																											1493	-7.57143	-3.85714
																											1494	-6.85714	-3.64286
																											1495	-7.5	-3.35714
																											1496	-7.57143	-3.21429
																											1497	-7.57143	-3.71429
																											1498	-7.14286	-4.07143
																											1499	-7	-4.07143
																											1500	-7.78571	-4.57143
																											1501	-8	-4.28571
																											1502	-8.35714	-4.71429
																											1503	-8	-4
																											1504	-6.85714	-3
																											1505	-7.35714	-3.28571
																											1506	-8.14286	-4.57143
																											1507	-7.85714	-4.21429
																											1508	-7.21429	-3.21429
																											1509	-7.21429	-3
																											1510	-8.07143	-3.5
																											1511	-8.21429	-3.57143
																											1512	-8.07143	-4.14286
																											1513	-8.78571	-4.5
																											1514	-8.14286	-3.78571
																											1515	-8.07143	-3.85714
																											1516	-8.71429	-3.85714
																											1517	-8.42857	-4
																											1518	-8.14286	-4
																											1519	-8.07143	-4.14286
																											1520	-8.85714	-4.07143
																											1521	-8.57143	-3.92857
																											1522	-7.64286	-3.78571
																											1523	-6.78571	-3.21429
																											1524	-5.85714	-2.42857
																											1525	-6.57143	-3.35714
																											1526	-7.57143	-4.28571
																											1527	-7.35714	-3.92857
																											1528	-6.85714	-3.28571
																											1529	-6.64286	-2.42857
																											1530	-6.5	-2.42857
																											1531	-7	-3.14286
																											1532	-7.5	-3.92857
																											1533	-7.85714	-3.78571
																											1534	-7.5	-3.14286
																											1535	-7.14286	-3
																											1536	-7.64286	-3.42857
																											1537	-8.64286	-3.78571
																											1538	-8.78571	-4.07143
																											1539	-8.92857	-4.07143
																											1540	-8.42857	-3.78571
																											1541	-8.5	-3.78571
																											1542	-8.71429	-4.14286
																											1543	-7.78571	-3.71429
																											1544	-6.78571	-2.71429
																											1545	-7.35714	-2.42857
																											1546	-8.21429	-2.78571
																											1547	-8.35714	-3.85714
																											1548	-7.28571	-3.35714
																											1549	-5.71429	-2.57143
																											1550	-6.28571	-2.92857
																											1551	-7	-3.5
																											1552	-5.71429	-2.57143
																											1553	-4.42857	-2
																											1554	-5	-2.64286
																											1555	-6.5	-3.5
																											1556	-6.85714	-3.28571
																											1557	-7.14286	-3.14286
																											1558	-7.78571	-3.14286
																											1559	-7.21429	-2.57143
																											1560	-6	-1.85714
																											1561	-5.35714	-2.14286
																											1562	-5.21429	-2.64286
																											1563	-6.35714	-3.14286
																											1564	-7.92857	-4.07143
																											1565	-7.85714	-4.35714
																											1566	-7.28571	-3.64286
																											1567	-7.07143	-3.35714
																											1568	-6.57143	-3
																											1569	-7.07143	-3.35714
																											1570	-7.35714	-3.85714
																											1571	-7.28571	-3.42857
																											1572	-7.14286	-3.07143
																											1573	-7.14286	-2.57143
																											1574	-5.92857	-1.64286
																											1575	-6.14286	-2.21429
																											1576	-7.14286	-3.28571
																											1577	-6.42857	-3.21429
																											1578	-6	-2.42857
																											1579	-6.21429	-2.07143
																											1580	-6.28571	-2.42857
																											1581	-6.78571	-3.07143
																											1582	-7.07143	-2.92857
																											1583	-6.42857	-2.35714
																											1584	-5.28571	-2
																											1585	-5.42857	-2.5
																											1586	-6.21429	-2.85714
																											1587	-6.5	-3.35714
																											1588	-7.57143	-4.14286
																											1589	-8.42857	-4.42857
																											1590	-7.21429	-3.21429
																											1591	-5.78571	-1.92857
																											1592	-5.42857	-1.71429
																											1593	-5.64286	-2.28571
																											1594	-7.64286	-3.07143
																											1595	-8.14286	-3.42857
																											1596	-6.64286	-3.35714
																											1597	-5.57143	-2.85714
																											1598	-5	-2.28571
																											1599	-6.14286	-2.28571
																											1600	-7.57143	-3.57143
																											1601	-8.21429	-4
																											1602	-7.78571	-3.42857
																											1603	-7	-2.92857
																											1604	-6.5	-3.35714
																											1605	-5.42857	-2.92857
																											1606	-5.07143	-2.78571
																											1607	-5.42857	-3
																											1608	-6	-3
																											1609	-6.07143	-3
																											1610	-6	-3.21429
																											1611	-6.07143	-3
																											1612	-6.42857	-2.78571
																											1613	-6.57143	-2.85714
																											1614	-5.85714	-2.78571
																											1615	-6.28571	-2.71429
																											1616	-5.78571	-2.35714
																											1617	-5.64286	-2.07143
																											1618	-7	-2.78571
																											1619	-7.78571	-3.07143
																											1620	-7.85714	-3.14286
																											1621	-8.14286	-3.64286
																											1622	-7.64286	-3.42857
																											1623	-6.14286	-2.21429
																											1624	-5.78571	-1.85714
																											1625	-5.85714	-2
																											1626	-5.07143	-2
																											1627	-5.35714	-2
																											1628	-5.92857	-2.57143
																											1629	-6.57143	-3.14286
																											1630	-6.64286	-2.92857
																											1631	-6.14286	-3.07143
																											1632	-6.71429	-3.35714
																											1633	-6.71429	-2.71429
																											1634	-5.78571	-2.14286
																											1635	-5.42857	-1.92857
																											1636	-6.42857	-2.14286
																											1637	-6.71429	-2.28571
																											1638	-7.07143	-3.28571
																											1639	-7.28571	-3.42857
																											1640	-6.07143	-3
																											1641	-5.14286	-2.07143
																											1642	-5.64286	-1.92857
																											1643	-6.21429	-2.35714
																											1644	-6.21429	-2.35714
																											1645	-6.35714	-2.07143
																											1646	-6.28571	-2.35714
																											1647	-6.28571	-3.07143
																											1648	-6.28571	-3.07143
																											1649	-6.14286	-2.35714
																											1650	-5.28571	-1.85714
																											1651	-5.92857	-3.28571
																											1652	-6.28571	-3.57143
																											1653	-5.07143	-2.14286
																											1654	-4.64286	-1.5
																											1655	-5.5	-1.71429
																											1656	-6.28571	-1.71429
																											1657	-6.64286	-2.35714
																											1658	-6.57143	-2.92857
																											1659	-5.28571	-2.57143
																											1660	-3.71429	-1.28571
																											1661	-4.14286	-1.28571
																											1662	-5.21429	-2.5
																											1663	-5.85714	-2.78571
																											1664	-6.14286	-2.78571
																											1665	-6.64286	-3.07143
																											1666	-7.35714	-4.07143
																											1667	-6.42857	-3.42857
																											1668	-4.28571	-1.85714
																											1669	-3.92857	-1.5
																											1670	-5.07143	-1.85714
																											1671	-5.14286	-1.85714
																											1672	-5.14286	-2
																											1673	-6.21429	-2.78571
																											1674	-6.64286	-3.21429
																											1675	-6.07143	-3
																											1676	-4.92857	-2
																											1677	-4.64286	-1.42857
																											1678	-4.42857	-0.857143
																											1679	-5	-1.92857
																											1680	-5.78571	-3.21429
																											1681	-5.71429	-3.07143
																											1682	-6	-2.64286
																											1683	-6.14286	-2.71429
																											1684	-6	-2.78571
																											1685	-6	-3
																											1686	-6.28571	-3.42857
																											1687	-6.21429	-3.85714
																											1688	-5.57143	-3.28571
																											1689	-5.57143	-2.35714
																											1690	-5.57143	-2.21429
																											1691	-5.5	-2.07143
																											1692	-5.21429	-2.71429
																											1693	-5.07143	-2.78571
																											1694	-4.92857	-2.14286
																											1695	-4.85714	-1.78571
																											1696	-4.92857	-1.71429
																											1697	-5.64286	-2.85714
																											1698	-5.64286	-3.07143
																											1699	-5.5	-3
																											1700	-5.28571	-2.71429
																											1701	-4.71429	-2.42857
																											1702	-4.57143	-2
																											1703	-4.35714	-1.85714
																											1704	-4.21429	-1.92857
																											1705	-3.5	-2
																											1706	-3.71429	-2
																											1707	-4.35714	-1.92857
																											1708	-5.07143	-2.07143
																											1709	-4.85714	-1.85714
																											1710	-4.64286	-1.92857
																											1711	-4.28571	-1.71429
																											1712	-4.28571	-1.35714
																											1713	-4.35714	-0.785714
																											1714	-4.64286	-1.42857
																											1715	-5.71429	-3.21429
																											1716	-6.35714	-3.78571
																											1717	-5.57143	-2.85714
																											1718	-4.42857	-1.78571
																											1719	-3.42857	-1.71429
																											1720	-4.78571	-2.85714
																											1721	-6.78571	-4.07143
																											1722	-7.14286	-3.78571
																											1723	-6.35714	-3.14286
																											1724	-6.35714	-3.57143
																											1725	-6.71429	-4.14286
																											1726	-6.78571	-3.42857
																											1727	-5.78571	-1.78571
																											1728	-4.57143	-0.857143
																											1729	-4.42857	-0.785714
																											1730	-5.71429	-2.07143
																											1731	-7.07143	-3.35714
																											1732	-5.14286	-2.71429
																											1733	-4.92857	-2.42857
																											1734	-6.85714	-2.78571
																											1735	-6.78571	-2.85714
																											1736	-5.21429	-2.92857
																											1737	-4.78571	-2.57143
																											1738	-5.21429	-2.35714
																											1739	-5.71429	-2.42857
																											1740	-6.21429	-2
																											1741	-6.71429	-1.92857
																											1742	-5.78571	-2.21429
																											1743	-4.57143	-1.85714
																											1744	-5.14286	-2.14286
																											1745	-5.21429	-2.64286
																											1746	-5.64286	-2.5
																											1747	-5.5	-1.64286
																											1748	-4.28571	-1.07143
																											1749	-4	-1.07143
																											1750	-5.57143	-2.35714
																											1751	-6.21429	-2.5
																											1752	-6.07143	-2.42857
																											1753	-5.35714	-2.35714
																											1754	-5.64286	-2.35714
																											1755	-5.71429	-1.85714
																											1756	-6.14286	-1.85714
																											1757	-5.71429	-2.21429
																											1758	-5.64286	-2.35714
																											1759	-5.42857	-2.5
																											1760	-5.35714	-3
																											1761	-4.57143	-2.28571
																											1762	-4.85714	-2.21429
																											1763	-6.14286	-2.64286
																											1764	-6.71429	-3.14286
																											1765	-6.35714	-2.92857
																											1766	-5.28571	-2.42857
																											1767	-5.35714	-1.5
																											1768	-6.35714	-1.78571
																											1769	-5.71429	-2.07143
																											1770	-4.64286	-1.92857
																											1771	-4.78571	-2.14286
																											1772	-5.57143	-2.57143
																											1773	-6.21429	-2.71429
																											1774	-6.71429	-2.42857
																											1775	-7.07143	-2.28571
																											1776	-6.85714	-2.5
																											1777	-5.92857	-2.78571
																											1778	-4.07143	-1.64286
																											1779	-3.64286	-1.35714
																											1780	-5.07143	-1.57143
																											1781	-5.57143	-2.07143
																											1782	-5.78571	-2.28571
																											1783	-5.78571	-2.64286
																											1784	-5.42857	-2.57143
																											1785	-5.42857	-2.07143
																											1786	-6	-2.42857
																											1787	-6.07143	-2.28571
																											1788	-5.57143	-1.85714
																											1789	-5.14286	-2.07143
																											1790	-4.35714	-1.85714
																											1791	-4.21429	-1.85714
																											1792	-4.71429	-2.14286
																											1793	-5.14286	-2
																											1794	-5.07143	-2.28571
																											1795	-5.85714	-2.57143
																											1796	-5	-2.07143
																											1797	-3.28571	-1
																											1798	-4.14286	-2.07143
																											1799	-6.42857	-3.85714
																											1800	-5.78571	-3.35714
																											1801	-4.78571	-1.85714
																											1802	-5.85714	-1.85714
																											1803	-6.42857	-2.57143
																											1804	-5	-2.28571
																											1805	-4.14286	-1.5
																											1806	-5	-1.57143
																											1807	-5.28571	-1.35714
																											1808	-4.92857	-1.28571
																											1809	-4.85714	-1.5
																											1810	-4.57143	-1.78571
																											1811	-4.78571	-1.92857
																											1812	-5.07143	-1.92857
																											1813	-5.35714	-1.85714
																											1814	-5.35714	-2.57143
																											1815	-4.78571	-3.35714
																											1816	-4.71429	-3.21429
																											1817	-5.07143	-2.64286
																											1818	-5.07143	-2.5
																											1819	-4.5	-2.21429
																											1820	-4.42857	-1.92857
																											1821	-5.07143	-1.85714
																											1822	-5.64286	-2
																											1823	-4.78571	-1.42857
																											1824	-5	-1.64286
																											1825	-5	-1.35714
																											1826	-5.07143	-1.35714
																											1827	-6.07143	-2.71429
																											1828	-6	-3
																											1829	-4.42857	-1.92857
																											1830	-3.85714	-0.785714
																											1831	-5.07143	-1.35714
																											1832	-5.64286	-2.42857
																											1833	-4.71429	-2.35714
																											1834	-5	-2.57143
																											1835	-4.5	-2.35714
																											1836	-4.07143	-2.28571
																											1837	-4.14286	-2.28571
																											1838	-4.92857	-2.5
																											1839	-5.57143	-3
																											1840	-6	-2.85714
																											1841	-6	-2.35714
																											1842	-5.14286	-2.14286
																											1843	-4.57143	-1.92857
																											1844	-4.35714	-2
																											1845	-4.85714	-2.42857
																											1846	-5.21429	-2.64286
																											1847	-5	-2.21429
																											1848	-4.42857	-1.64286
																											1849	-3.57143	-0.928571
																											1850	-2.92857	-1
																											1851	-3.35714	-1.35714
																											1852	-4.78571	-2.07143
																											1853	-6.85714	-2.71429
																											1854	-6.85714	-3.14286
																											1855	-5.42857	-2.71429
																											1856	-5.78571	-3
																											1857	-5.71429	-3.07143
																											1858	-5.57143	-2.64286
																											1859	-6.07143	-2.57143
																											1860	-6.28571	-2.35714
																											1861	-6.57143	-2.92857
																											1862	-6.92857	-3.28571
																											1863	-7.14286	-2.85714
																											1864	-7.28571	-2.71429
																											1865	-6.71429	-2.71429
																											1866	-5.35714	-2
																											1867	-5.42857	-2.07143
																											1868	-6.57143	-2.78571
																											1869	-7.35714	-2.78571
																											1870	-7.35714	-2.28571
																											1871	-7.21429	-3.21429
																											1872	-6.14286	-4.07143
																											1873	-5.42857	-3.57143
																											1874	-5.35714	-2.78571
																											1875	-5.5	-2
																											1876	-6	-1.92857
																											1877	-6.57143	-2.71429
																											1878	-7.35714	-3.07143
																											1879	-8.07143	-3.92857
																											1880	-6.85714	-3.21429
																											1881	-5.42857	-2.5
																											1882	-7.07143	-3.64286
																											1883	-8.28571	-4.5
																											1884	-7.85714	-4.28571
																											1885	-7.42857	-3.71429
																											1886	-7.5	-2.92857
																											1887	-6.85714	-2.42857
																											1888	-6	-2.28571
																											1889	-5.64286	-2.5
																											1890	-6.35714	-2.78571
																											1891	-6.42857	-3
																											1892	-7	-3.78571
																											1893	-6.78571	-3.57143
																											1894	-7.07143	-2.92857
																											1895	-6.85714	-2.28571
																											1896	-5.92857	-2.14286
																											1897	-5.21429	-2.21429
																											1898	-5.42857	-2.57143
																											1899	-6.5	-3
																											1900	-8.14286	-3.85714
																											1901	-8.78571	-4.5
																											1902	-9.35714	-5.07143
																											1903	-10.3571	-4.78571
																											1904	-10.5714	-4.71429
																											1905	-10	-4.85714
																											1906	-9.42857	-4.78571
																											1907	-10.2857	-4.71429
																											1908	-10.8571	-4.5
																											1909	-12.1429	-5.28571
																											1910	-12.7143	-5.92857
																											1911	-12.7143	-5.92857
																											1912	-12.4286	-5.71429
																											1913	-12.5	-5.78571
																											1914	-13.5714	-6.42857
																											1915	-14.7143	-7.71429
																											1916	-14.7143	-7.71429
																											1917	-14.7143	-7.35714
																											1918	-14.7143	-7.5
																											1919	-14.1429	-7.21429
																											1920	-14.3571	-7.5
																											1921	-15.7857	-8.35714
																											1922	-16.6429	-9
																											1923	-16.9286	-8.85714
																											1924	-16.2143	-8.28571
																											1925	-16.8571	-8.14286
																											1926	-17.1429	-8.64286
																											1927	-16.4286	-8.57143
																											1928	-16.7857	-9
																											1929	-16.8571	-9.21429
																											1930	-16.1429	-8.28571
																											1931	-16.0714	-7.42857
																											1932	-16.7143	-8
																											1933	-16.6429	-7.85714
																											1934	-15.9286	-7.78571
																											1935	-16.3571	-8.28571
																											1936	-16.3571	-8.35714
																											1937	-16.5	-9
																											1938	-16.2857	-9.35714
																											1939	-15.8571	-8.21429
																											1940	-15.0714	-7.42857
																											1941	-15.9286	-8.21429
																											1942	-17.5714	-9.21429
																											1943	-18.0714	-9.14286
																											1944	-16.7857	-7.85714
																											1945	-16.1429	-7.21429
																											1946	-17.2857	-8.07143
																											1947	-18.6429	-9.85714
																											1948	-18	-9
																											1949	-16.5	-7.35714
																											1950	-16.3571	-7.21429
																											1951	-16.2857	-7.78571
																											1952	-16.8571	-8
																											1953	-16.7857	-8.07143
																											1954	-16.4286	-8.07143
																											1955	-16.5	-8.57143
																											1956	-17.1429	-9.28571
																											1957	-16.8571	-8.85714
																											1958	-16.4286	-8.42857
																											1959	-16.7143	-8.42857
																											1960	-17.1429	-8.5
																											1961	-15.8571	-7.64286
																											1962	-14.5	-7
																											1963	-15.1429	-7.35714
																											1964	-16.2143	-8.28571
																											1965	-16	-7.85714
																											1966	-15	-7.21429
																											1967	-15.5714	-7.78571
																											1968	-16	-8
																											1969	-15	-7
																											1970	-14.0714	-6
																											1971	-14.5	-6.21429
																											1972	-14.7143	-6.71429
																											1973	-15.5	-7.5
																											1974	-16.2857	-7.57143
																											1975	-14.9286	-6.92857
																											1976	-13.7143	-6.78571
																											1977	-14.5714	-7.57143
																											1978	-14.7857	-7.35714
																											1979	-13.5714	-7.42857
																											1980	-13.6429	-7.5
																											1981	-14	-7.14286
																											1982	-14.3571	-7.42857
																											1983	-14.2857	-7.64286
																											1984	-14.0714	-7.42857
																											1985	-14.3571	-7.5
																											1986	-15.8571	-8.14286
																											1987	-16.3571	-8.28571
																											1988	-16.5714	-8.42857
																											1989	-16.2857	-8.21429
																											1990	-15.7857	-8.35714
																											1991	-15.0714	-8.78571
																											1992	-14.1429	-8.21429
																											1993	-13.9286	-7.07143
																											1994	-13.7857	-6.85714
																											1995	-15.0714	-7.71429
																											1996	-16	-7.57143
																											1997	-15.2143	-6.78571
[truncated: 2,098 more rows]

## Sheet: Figure 5
	Fig.5b	Delay	Distance		Fig.5c	Control	Cell Source	Cell Sink		Fig.5d	Control	Cell Source	Cell Sink					Fig.5a	0	0	0
		34	40			1018,*	366	397			50.84	50.08	49.84						1	-0.731707	0
		184	300			920	325	396			40.2	44.05	50.12						2	-0.512195	0
		12	20			769	129	322			101.44	17.39	23.43						3	-1.09024	0
		43	100			891	364	346			59.38	41.43	50.29						4	-1.49488	-0.731707
		34	60			389	601	505			69.74	43.22	53.41						5	-1.04641	-0.512195
		15	30			1308,*	724	518			84.2	44.79	38.96						6	-2.1959	-0.358537
		57	110			1088	462	372			108.3	24.93	31.16						7	-0.805426	-0.250976
		14	60			506	666	578			66.4	69.64	70.72						8	-1.29551	-0.175683
		72	100			793	622	405			71.99	52.08	44.67						9	-1.63856	-0.122978
		10	20			1005	309	305			65.94	188,61*	98.11						10	-1.14699	-0.0860846
		11	20			585	309	386			54.26	81.17	76.56						11	-1.5346	-0.0602592
		53	110			1118,*	740	645			75.15	213,33*	45.87						12	-1.07422	-0.0421815
		54	40			428	413	356			82.61	146.73	67.3						13	-0.751955	-0.029527
		104	240			246,*	886	901			26.14	160	81.16						14	-1.25808	-0.0206689
		204	358			443	909	907			45.54	95.38	65.33						15	-1.61236	-0.0144682
						415	417	337			39.42	34.87	67.33						16	-1.86036	-0.0101278
						481	295	326			48.36	47.08	43.17						17	-2.03396	-0.00708944
						1160,*	331	257			84.18	19.11	34.66						18	-1.42377	-0.00496261
						230,*	316	344			76.89	30.79	30.72						19	-0.99664	-0.00347382
						260	358	293			78.25	56	54						20	-1.42936	-0.00243168
						360	730	592			65.31	104.66	98.2						21	-1.73226	-0.00170217
						245	494	459			82.9	140.8	120.8						22	-1.21258	-0.00119152
						225,*	432	316			81.89	55.29	61.1						23	-1.58051	-0.000834065
						230,*	586	468			110.46	76.23	77.45						24	-2.20392	-0.000583846
						320	672	461			11,54*	69.02	58.86						25	-1.54274	-0.000408692
						615	417	321			7,57*	27.42	29.2						26	-1.81163	-0.000286084
						610	434	338			92.25	156.44	130.12						27	-1.26814	-0.000200259
						335	305	367			100.66	95.8	101.9						28	-1.61941	0.731567
						435	420	326			53.63	98.37	68.7						29	-1.86529	0.512097
						480	446	333			51.65	98.51	108.4						30	-2.03741	0.358468
						320	419	363			57.7	121.48	111						31	-1.42619	0.250928
						310	543	336			63.17	122.96	99.33						32	-1.73004	0.175649
						380	646	417			63.86	154.07	146.45						33	-1.94273	0.122954
						410	574	399			82.95	68.67	88.22						34	-1.35991	0.0860681
						380	626	411			62.66	117.62	107.21						35	-0.95194	0.0602477
						375					52.19								36	-1.39807	0.773881
						490					43.2								37	-1.71035	0.541717
						460					62.71								38	-1.92895	0.379202
						488					65.8								39	-2.08198	0.265441
						352					44.43								40	-1.45738	0.917516
						428					59.48								41	-2.48358	0.642261
						328					63.78								42	-2.47022	0.449583
						312					54.78								43	-2.46086	0.314708
						456					62.52								44	-1.7226	0.220296
						448					63.21								45	-2.66924	0.154207
						400					48.08								46	-1.86846	0.839652
						548					50.66								47	-2.03963	0.587757
						544					25,66*								48	-2.89116	0.41143
											32.66								49	-2.02381	0.288001
																			50	-2.14837	0.2016
																			51	-2.23557	0.14112
																			52	-2.29661	0.0987842
																			53	-1.60762	0.800856
																			54	-2.58875	0.560599
																			55	-3.27554	0.39242
																			56	-3.02459	0.274694
																			57	-2.84892	0.192286
																			58	-1.99424	0.1346
																			59	-1.39597	0.0942199
																			60	-2.44059	0.065954
																			61	-2.44012	0.0461678
																			62	-2.43979	0.0323174
																			63	-2.43956	0.75433
																			64	-2.4394	0.528031
																			65	-2.43929	0.369621
																			66	-1.7075	0.258735
																			67	-2.65867	0.181115
																			68	-2.59277	0.12678
																			69	-2.54665	0.0887461
																			70	-2.51436	0.0621223
																			71	-2.49176	0.0434856
																			72	-2.47594	0.0304399
																			73	-1.73316	0.753015
																			74	-1.94492	0.527111
																			75	-2.09315	0.368977
																			76	-2.19691	0.258284
																			77	-2.26955	0.180799
																			78	-1.58868	0.858267
																			79	-1.11208	0.600787
																			80	-1.51016	0.420551
																			81	-2.52053	1.02609
																			82	-1.76437	0.718265
																			83	-1.96677	0.502785
																			84	-1.37674	0.35195
																			85	-1.69542	0.246365
																			86	-1.1868	0.172455
																			87	-1.56246	0.120719
																			88	-1.09373	0.0845031
																			89	-2.22902	0.0591522
																			90	-1.56032	0.0414065
																			91	-1.09222	0.0289846
																			92	-0.764555	-0.711418
																			93	-1.2669	-0.497993
																			94	-0.886827	-0.348595
																			95	-2.08419	-0.244016
																			96	-1.45894	-0.170811
																			97	-1.02125	-0.119568
																			98	-1.44659	-0.0836976
																			99	-2.47602	-0.0585883
																			100	-2.46492	-0.0410118
																			101	-2.45715	0.702999
																			102	-2.45172	1.22381
																			103	-2.44791	0.856665
																			104	-2.44524	0.599665
																			105	-1.71167	0.419766
																			106	-1.92988	0.293836
																			107	-1.35091	0.205685
																			108	-0.945639	0.14398
																			109	-1.39365	0.100786
																			110	-2.43897	0.07055
																			111	-2.43899	0.049385
																			112	-2.439	0.0345695
																			113	-1.7073	0.755906
																			114	-1.19511	1.99255
																			115	-0.836577	1.39478
																			116	-0.585604	0.976349
																			117	-1.14163	1.41515
																			118	-1.53085	0.990606
																			119	-1.8033	0.693424
																			120	-1.99402	1.2171
																			121	-2.85923	0.851973
																			122	-3.46487	0.596381
																			123	-3.15712	1.14917
																			124	-3.6734	0.804422
																			125	-3.30309	0.563095
																			126	-3.77557	1.12587
																			127	-2.6429	0.788112
																			128	-2.58174	0.551678
																			129	-3.27063	1.11788
																			130	-3.02115	0.782517
																			131	-2.84651	0.547762
																			132	-2.72427	0.383434
																			133	-3.3704	0.268403
																			134	-3.09099	0.187882
																			135	-2.8954	0.131518
																			136	-2.75849	0.0920624
																			137	-2.66265	0.0644437
																			138	-2.59556	0.0451106
																			139	-2.5486	0.763285
																			140	-2.51573	0.534299
																			141	-2.49272	0.37401
																			142	-3.20832	-0.469901
																			143	-2.24582	-0.32893
																			144	-3.03549	-0.230251
																			145	-2.4907	-0.161176
																			146	-2.47519	-0.112823
																			147	-2.46434	0.652731
																			148	-1.72504	0.456912
																			149	-1.93924	0.319838
																			150	-2.08917	0.223887
																			151	-1.46242	0.156721
																			152	-2.48711	0.109705
																			153	-3.20439	0.0767932
																			154	-2.97478	0.0537552
																			155	-2.81405	0.0376286
																			156	-2.70155	0.0263401
																			157	-1.89108	0.018438
																			158	-2.78717	1.47632
																			159	-1.95102	1.76513
																			160	-1.36571	1.9673
																			161	-1.68771	1.37711
																			162	-1.1814	0.963977
																			163	-1.55868	1.40649
																			164	-1.82279	0.984544
																			165	-2.00766	0.689181
																			166	-2.13707	1.21413
																			167	-1.49595	0.849894
																			168	-2.51058	0.594926
																			169	-1.7574	1.14816
																			170	-2.6936	0.803709
																			171	-1.88552	0.562596
																			172	-1.31986	0.393817
																			173	-0.923904	0.275672
																			174	-1.37844	0.924678
																			175	-1.69662	0.647274
																			176	-1.91934	0.453092
																			177	-2.07524	0.317164
																			178	-2.91609	0.222015
																			179	-2.77297	0.155411
																			180	-3.40449	0.840495
																			181	-2.38314	1.32005
																			182	-2.39991	0.924038
																			183	-2.41164	2.11024
																			184	-1.68815	1.47717
																			185	-2.64512	1.03402
																			186	-1.11988	0.723813
																			187	-2.24733	0.506669
																			188	-3.03654	0.354668
																			189	-2.12558	0.248268
																			190	-1.48791	0.173787
																			191	-1.04153	0.853359
																			192	-1.46078	0.597351
																			193	-1.75425	0.418146
																			194	-2.32554	0.292702
																			195	-2.35958	-0.526816
																			196	-1.65171	-0.368771
																			197	-1.1562	-0.25814
																			198	-0.809338	-0.180698
																			199	-1.29824	-0.126489
																			200	-1.64048	-0.088542
																			201	-1.88004	-0.0619794
																			202	-2.77944	-0.0433856
																			203	-2.67732	-0.0303699
																			204	-1.87412	-0.0212589
																			205	-2.04359	0.716826
																			206	-2.16222	0.501778
																			207	-2.24526	0.351245
																			208	-2.30339	0.245871
																			209	-1.61237	0.17211
																			210	-1.12866	0.120477
																			211	-2.25348	0.0843339
																			212	-1.57743	0.0590337
																			213	-1.1042	0.0413236
																			214	-0.772943	0.760634
																			215	-1.27277	0.532444
																			216	-2.35435	0.372711
																			217	-2.37975	0.260897
																			218	-2.39753	0.182628
																			219	-2.40998	0.12784
																			220	-2.41869	0.0894878
																			221	-2.42479	0.0626415
																			222	-3.16077	0.043849
																			223	-2.94425	-0.701013
																			224	-2.06097	-0.490709
																			225	-1.44268	-0.343496
																			226	-1.00988	-0.240447
																			227	-0.706914	-0.168313
																			228	-0.494839	-0.117819
																			229	-1.07809	0.649234
																			230	-0.754666	0.454464
																			231	-1.25997	0.318125
																			232	-1.61369	0.222687
																			233	-1.86129	0.155881
																			234	-1.3029	0.109117
																			235	-1.64374	0.0763817
																			236	-1.15062	0.785175
																			237	-0.805432	0.549622
																			238	-0.563803	0.384736
																			239	-1.12637	0.269315
																			240	-1.52017	0.18852
																			241	-2.16168	0.131964
																			242	-1.51317	0.824082
																			243	-1.79093	0.576858
																			244	-1.98536	0.4038
																			245	-1.38975	0.28266
																			246	-0.972825	0.92957
																			247	-1.41268	0.650699
																			248	-1.72059	1.1872
																			249	-1.93612	0.0993301
																			250	-1.35528	0.0695311
																			251	-0.948698	0.780379
																			252	-0.664088	0.546265
																			253	-0.464862	0.382386
																			254	-1.78882	0.26767
																			255	-1.98388	0.919076
																			256	-1.38872	0.643353
																			257	-1.70381	0.450347
																			258	-1.19267	0.315243
																			259	-0.834866	0.952378
																			260	-1.31611	1.39837
																			261	-0.92128	0.97886
																			262	0.0868117	0.685202
																			263	0.0607682	0.479641
																			264	0.0425377	-0.395958
																			265	-0.701931	-0.277171
																			266	-1.22306	-0.19402
																			267	-0.856141	-0.135814
																			268	-1.33101	-0.0950696
																			269	-1.66341	-0.0665487
																			270	-1.8961	-0.0465841
																			271	-1.32727	-0.0326089
																			272	-0.929087	-0.0228262
																			273	-0.650361	-0.0159783
																			274	-0.455253	-0.0111848
																			275	-0.318677	-0.00782939
																			276	-0.954781	-0.00548057
																			277	-0.668347	-0.0038364
																			278	-0.467843	0.729022
																			279	-1.0592	0.510315
																			280	-0.741438	0.357221
																			281	-1.98242	0.250054
																			282	-1.38769	0.175038
																			283	-0.971386	0.122527
																			284	-2.14339	0.0857687
																			285	-1.50037	0.0600381
																			286	-1.05026	0.0420267
																			287	-1.46689	0.0294187
																			288	-1.75853	0.0205931
																			289	-1.96268	0.746122
																			290	-1.37387	0.522286
																			291	-0.961712	0.3656
																			292	-1.40491	0.25592
																			293	-0.251727	0.179144
																			294	-0.176209	0.125401
																			295	-0.123346	0.819488
																			296	-0.0863423	1.30535
																			297	-0.0604396	0.913744
																			298	-0.774015	0.639621
																			299	-0.541811	1.17944
																			300	-1.11097	2.28902
																			301	-0.777682	0.870609
																			302	-0.544378	0.609427
																			303	-0.381064	1.15831
																			304	-0.266745	0.810814
																			305	-0.186722	1.29928
																			306	-0.862412	0.177787
																			307	-1.3354	0.124451
																			308	-0.934777	0.818823
																			309	-0.654344	1.30488
																			310	-1.18975	0.913418
																			311	-0.832824	0.639393
																			312	-2.04639	0.447575
																			313	-1.43247	0.313302
																			314	-1.73444	0.219312
																			315	-1.21411	0.885226
																			316	-2.31329	0.619658
																			317	-1.6193	0.433761
																			318	-1.13351	0.303632
																			319	-0.793458	0.212543
																			320	-0.555421	0.14878
																			321	-0.388795	0.104146
																			322	-0.272156	0.0729021
																			323	-0.190509	0.0510315
																			324	-0.865064	0.035722
																			325	-0.605545	0.0250054
																			326	-0.423881	0.0175038
																			327	-0.296717	0.0122527
																			328	-0.207702	0.00857686
																			329	-0.145391	0.0060038
																			330	-0.101774	0.00420266
																			331	-0.0712417	0.00294186
																			332	-0.0498692	0.0020593
																			333	-0.766616	0.00144151
																			334	0.195076	0.00100906
																			335	-0.595154	0.000706341
																			336	-1.14832	0.000494439
																			337	-0.803821	0.000346107
																			338	-0.562674	-0.731465
																			339	-0.393872	-0.512026
																			340	-0.27571	-0.358418
																			341	-0.192997	-0.250893
																			342	-0.866805	-0.175625
																			343	-0.606764	-0.122937
																			344	-0.424735	-0.0860561
																			345	-0.297314	0.671468
																			346	-0.20812	0.470028
																			347	-0.145684	0.329019
																			348	-0.833686	0.230314
																			349	-0.58358	0.161219
																			350	-0.408506	0.844561
																			351	-1.01766	0.591193
																			352	-0.712363	0.413835
																			353	-1.23036	-0.442023
																			354	-0.861253	-1.04112
																			355	-1.33458	-0.728786
																			356	-1.66592	-0.51015
																			357	-1.16614	-0.357105
																			358	-1.54801	0.481734
																			359	-1.0836	0.337214
																			360	-1.49023	0.236049
																			361	-1.77487	0.165235
																			362	-1.24241	0.115664
																			363	-0.869686	0.080965
																			364	-1.34049	1.52009
																			365	-2.40176	1.06406
																			366	-1.68123	0.744844
																			367	-1.17686	0.521391
																			368	-1.55551	1.09668
																			369	-1.08886	0.0359693
																			370	-0.7622	0.756886
																			371	-1.26525	-0.201887
																			372	-1.61738	-0.141321
																			373	-1.49802	-0.830632
																			374	-1.04861	-0.581442
																			375	-1.46574	-0.40701
																			376	-1.02602	0.446801
																			377	-1.44992	1.04447
																			378	-1.74665	1.46283
																			379	-2.32022	1.02398
																			380	-1.62415	0.716789
																			381	-1.86861	0.501752
																			382	-2.03974	1.08293
																			383	-2.89123	0.758054
																			384	-2.02386	0.530638
																			385	-1.4167	0.371446
																			386	-1.7234	0.260012
																			387	-1.20638	0.182009
																			388	-0.844466	0.127406
																			389	-1.32283	0.820892
																			390	-1.65769	0.574624
																			391	-3.35551	0.402237
																			392	-2.34885	0.281566
																			393	-1.6442	0.197096
																			394	-1.88265	0.137967
																			395	-2.78127	0.0965771
																			396	-1.94689	0.0676039
																			397	-1.36282	0.0473228
																			398	-0.953974	0.0331259
																			399	-1.76534	0.754895
																			400	-1.23574	1.26013
																			401	-1.59673	0.882094
																			402	-2.58112	1.34917
																			403	-1.80679	0.944421
																			404	-1.26475	0.661095
																			405	-0.885325	0.462766
																			406	-0.619727	0.323936
																			407	-0.433809	0.226755
																			408	-1.03537	0.890436
																			409	-0.724762	0.623305
																			410	-0.507333	0.436314
																			411	-0.355133	1.03713
																			412	-0.248593	0.725989
																			413	-0.905723	0.508192
																			414	-1.36571	0.355735
																			415	-0.955999	0.249014
																			416	-1.40091	0.17431
																			417	-1.71234	0.122017
																			418	-1.19864	0.0854119
																			419	-0.839048	0.0597883
																			420	-0.587333	0.0418518
																			421	-1.14284	0.0292963
																			422	-1.5317	0.0205074
																			423	-1.07219	0.0143552
																			424	-0.750531	0.0100486
																			425	-0.525372	0.00703403
																			426	-1.09947	0.00492382
																			427	-0.769627	0.00344668
																			428	-2.00215	0.00241267
																			429	-1.40151	0.00168887
																			430	-2.44447	0.00118221
																			431	-3.17454	0.000827547
																			432	-2.95389	0.732287
																			433	-2.06772	0.512601
																			434	-1.44741	0.35882
																			435	-1.74489	0.251174
																			436	-1.22142	0.175822
																			437	-2.31841	0.123075
																			438	-1.62289	0.0861528
																			439	-1.86773	-0.6714
																			440	-2.03912	-0.46998
																			441	-2.15909	-0.328986
																			442	-2.24307	-0.23029
																			443	-2.30186	-0.161203
																			444	-2.34301	-0.112842
																			445	-2.37181	-0.0789896
																			446	-3.12368	-0.0552927
																			447	-2.91829	-0.0387049
																			448	-2.0428	-0.0270934
																			449	-1.42996	-0.0189654
																			450	-2.46439	-0.0132758
																			451	-1.72507	-0.00929304
																			452	-1.93926	0.725202
																			453	-2.08919	1.23935
																			454	-2.92585	0.867544
																			455	-2.04809	0.607281
																			456	-1.43366	0.425097
																			457	-1.00356	0.297568
																			458	-0.702495	0.208297
																			459	-1.22345	0.145808
																			460	-0.856418	0.102066
																			461	-0.599493	0.803153
																			462	-0.419645	-0.1695
																			463	-1.02546	-0.850357
																			464	-1.44953	-0.59525
																			465	-0.282963	-0.416675
																			466	-0.929781	-0.291673
																			467	-0.650847	-0.204171
																			468	-0.455593	-0.14292
																			469	-0.318915	-0.100044
																			470	-0.589094	-0.0700306
																			471	-1.87578	-0.0490214
																			472	-2.04475	-0.034315
																			473	-2.16303	-0.0240205
																			474	-1.51412	-0.0168143
																			475	-1.79159	-0.01177
																			476	-1.98582	-0.00823903
																			477	-2.12178	-0.00576732
																			478	-1.48525	-0.00403712
																			479	-2.50309	-0.00282599
																			480	-1.75216	-0.00197819
																			481	-1.95822	-0.00138473
																			482	-2.10246	-0.000969313
																			483	-2.20343	-0.000678519
																			484	-2.27411	-0.000474963
																			485	-1.59188	0.731375
																			486	-1.11431	0.511962
																			487	-0.780019	0.358374
																			488	-0.546013	0.250862
																			489	-0.382209	0.175603
																			490	-0.267547	0.122922
																			491	-1.6507	0.0860455
																			492	-1.15549	0.791939
																			493	-1.54055	0.554357
																			494	-1.07838	0.38805
																			495	-0.754869	0.271635
																			496	-0.528408	0.190145
																			497	-1.10159	0.133101
																			498	-1.50282	0.0931708
																			499	-1.05198	0.796927
																			500	-0.736383	0.557849
																			501	-0.515468	0.390494
																			502	-0.360828	0.273346
																			503	-0.252579	0.191342
																			504	-0.176806	0.133939
																			505	-0.855471	0.0937576
																			506	-0.964684	0.0656304
																			507	-1.40699	0.0459412
																			508	-0.98489	0.763866
																			509	-1.42113	0.534706
																			510	-1.7265	1.106
																			511	-1.20855	0.774201
																			512	-1.57769	1.27365
																			513	-1.83609	0.891554
																			514	-1.28526	0.624088
																			515	-1.63139	0.436861
																			516	-1.87368	1.03751
																			517	-2.04328	0.726257
																			518	-2.16201	1.24009
																			519	-2.24511	0.868061
																			520	-1.57158	0.607643
																			521	-2.56352	0.42535
																			522	-2.52617	1.02945
																			523	-1.76832	0.720617
																			524	-1.23782	0.504432
																			525	-0.866477	0.353102
																			526	-2.06995	0.247171
																			527	-2.18067	0.904727
																			528	-1.52647	1.36502
																			529	-2.53194	0.955512
																			530	-3.23578	0.668858
																			531	-2.99675	0.468201
																			532	-2.82943	0.32774
																			533	-1.9806	0.229418
																			534	-2.11813	0.160593
																			535	-2.2144	0.844122
																			536	-1.55008	0.590886
																			537	-1.08505	0.41362
																			538	-1.49125	0.289534
																			539	-2.50729	0.202674
																			540	-2.48681	0.141872
																			541	-1.74077	0.0993101
																			542	-1.95024	0.801224
																			543	-1.36517	0.560857
																			544	-1.68733	0.3926
																			545	-1.91284	1.00653
																			546	-2.07069	0.704569
																			547	-1.44948	1.22491
																			548	-2.47805	0.857434
																			549	-2.46635	1.33191
																			550	-2.45815	0.932338
																			551	-2.45241	0.652636
																			552	-1.71669	1.18855
																			553	-1.93339	1.56369
																			554	-1.35337	1.09459
																			555	-0.947361	0.76621
																			556	-0.663152	-0.19536
																			557	-1.19591	-0.136752
																			558	-0.83714	0.635981
																			559	-0.585998	0.445187
																			560	-0.410198	0.311631
																			561	-0.287139	0.218141
																			562	-1.66441	0.152699
																			563	-1.16509	0.106889
																			564	-0.815562	0.0748225
																			565	-2.03431	0.784083
																			566	-1.42402	0.548858
																			567	-1.72852	1.11591
																			568	-1.94167	0.781136
																			569	-1.35917	0.546795
																			570	-0.951418	1.11446
																			571	-1.3977	1.51183
																			572	-0.97839	1.78999
																			573	-1.41658	1.9847
																			574	-0.991606	2.121
																			575	-1.42583	1.4847
																			576	-0.998082	1.03929
																			577	-1.43036	0.727502
																			578	-1.73296	0.509251
																			579	-1.21307	0.356476
																			580	-1.58086	0.249533
																			581	-1.1066	0.174673
																			582	-1.50633	0.122271
																			583	-1.05443	0.817297
																			584	-1.46981	1.30382
																			585	-1.02887	2.37609
																			586	-0.720206	1.66326
																			587	-1.23585	1.89599
																			588	-0.865096	1.32719
																			589	-0.605567	1.66074
																			590	-1.1556	1.16252
																			591	-0.0772157	1.54547
																			592	-0.054051	1.81354
																			593	-0.0378357	1.26948
																			594	-0.758192	0.888633
																			595	-1.26244	1.35375
																			596	-2.34712	0.947625
																			597	-1.64299	1.39505
																			598	-1.8818	0.976532
																			599	-1.31726	0.683572
																			600	-0.922081	0.4785
																			601	-0.645457	0.33495
																			602	-0.45182	0.234465
																			603	-1.04798	0.164126
																			604	-0.733587	0.114888
																			605	-1.24522	0.0804216
																			606	-0.871653	0.0562951
																			607	-1.34186	0.0394066
																			608	-2.40272	0.0275846
																			609	-1.6819	0.0193092
																			610	-1.17733	0.0135165
																			611	-1.55584	0.741169
																			612	-1.08909	0.518818
																			613	-0.762362	0.363173
																			614	-1.26536	0.254221
																			615	-1.61746	0.177955
																			616	-1.13222	0.856276
																			617	-1.52426	1.3311
																			618	-1.06698	1.66348
																			619	-0.746889	1.16443
																			620	-0.522822	0.815104
																			621	-1.09768	0.570573
																			622	-0.768378	0.399401
																			623	-0.537865	0.279581
																			624	-0.376505	0.195706
																			625	-0.263554	0.136995
																			626	-1.6479	0.0958962
																			627	-1.88524	0.798835
																			628	-2.05137	2.0226
																			629	-2.16767	1.41582
																			630	-2.24908	1.72278
																			631	-1.57435	1.20595
																			632	-1.83375	0.844163
																			633	-1.28363	0.590914
																			634	-1.63025	0.41364
																			635	-1.14117	1.02126
																			636	-0.798821	0.714879
																			637	-1.29088	1.23212
																			638	-2.36703	0.862486
																			639	-1.65692	0.60374
																			640	-1.5257	0.422618
																			641	-1.7997	1.02754
																			642	-0.52808	0.719278
																			643	-0.369656	0.503495
																			644	-0.990467	0.352446
																			645	-1.42503	0.246712
																			646	-0.997524	0.172699
																			647	-2.16168	0.120889
																			648	-2.24488	0.0846223
																			649	-1.57142	0.0592356
																			650	-1.09999	0.0414649
																			651	-0.769995	0.0290255
																			652	-0.538997	0.0203178
																			653	-0.377298	0.0142225
																			654	-0.264108	0.00995573
																			655	-0.916583	0.00696901
																			656	-1.37332	0.00487831
																			657	-2.42474	0.00341482
																			658	-2.42902	0.734098
																			659	-3.16373	-0.217839
																			660	-2.21461	-0.152487
																			661	-3.01364	-0.106741
																			662	-2.84126	-0.806426
																			663	-1.98888	-0.564498
																			664	-2.85563	-0.395149
																			665	-4.19406	-0.276604
																			666	-4.03341	-0.193623
																			667	-2.82338	-0.135536
																			668	-1.24466	-0.0948752
																			669	-0.871263	-0.0664126
																			670	-0.975738	-0.0464889
																			671	-1.41472	-0.0325422
																			672	-1.72201	-0.0227795
																			673	-1.20541	-0.0159457
																			674	-1.57549	-0.011162
																			675	-1.10285	-0.739521
																			676	-1.5037	-0.517665
																			677	-1.7843	-0.362365
																			678	-1.24901	-0.253656
																			679	-1.60601	-0.177559
																			680	-1.12421	-0.124291
																			681	-1.51865	0.644703
																			682	-1.06306	0.451292
																			683	-0.74414	0.315905
																			684	-1.25261	0.221133
																			685	-2.34024	0.154793
																			686	-1.63817	0.108355
																			687	-1.14672	0.807556
																			688	-1.53441	0.565289
																			689	-2.5375	0.395702
																			690	-1.77625	0.276992
																			691	-1.97508	0.193894
																			692	-1.38256	0.867433
																			693	-1.6995	0.607203
																			694	-2.65306	0.425042
																			695	-2.58885	0.29753
																			696	-2.5439	0.208271
																			697	-3.24415	0.145789
																			698	-2.2709	0.102053
																			699	-2.32134	-0.66027
																			700	-1.62494	-0.462189
																			701	-2.23502	-0.323533
																			702	-1.56451	-0.226473
																			703	-1.09516	-0.158531
																			704	-0.766611	-0.110972
																			705	-1.26833	-0.0776802
																			706	-0.887834	-0.786083
																			707	-1.35319	-0.550258
																			708	-2.41065	-0.385181
																			709	-3.15087	-0.269627
																			710	-2.20561	-0.920446
																			711	-2.27563	-0.644312
																			712	-1.59294	-0.451019
																			713	-1.84677	-1.04742
																			714	-2.75615	-0.733194
																			715	-2.66101	-0.513236
																			716	-1.86271	-0.359265
																			717	-1.3039	-1.7149
																			718	-0.912728	-1.20043
																			719	-0.638909	-0.108594
																			720	-0.447237	0.655692
																			721	-1.04477	0.458984
																			722	-2.92646	0.321289
																			723	-2.04852	0.224902
																			724	-2.16567	-0.574276
																			725	-1.51597	-1.1337
																			726	-1.06118	-0.79359
																			727	-1.47453	-0.555513
																			728	-1.03217	0.342848
																			729	-0.722521	-1.22342
																			730	-1.96918	-0.856395
																			731	-2.11013	0.132231
																			732	-1.47709	0.0925618
																			733	-1.03397	0.796501
																			734	-1.45548	0.55755
																			735	-1.75055	0.390285
																			736	-1.22538	0.2732
																			737	-0.857767	0.19124
																			738	-1.33214	0.133868
																			739	-1.66421	-0.638
																			740	-1.16495	-0.4466
																			741	-1.54717	-0.31262
																			742	-1.81473	-0.218834
																			743	-2.00202	-0.153184
																			744	-2.86483	-0.107229
																			745	-2.00538	-0.07506
																			746	-1.40376	0.679165
																			747	-0.982635	-0.256292
																			748	-1.41955	-0.179404
																			749	-0.993686	-0.125583
																			750	-0.69558	0.643799
																			751	-0.486906	0.45066
																			752	-0.340834	-0.416246
																			753	-0.238584	-0.291372
																			754	0.564699	-0.20396
																			755	0.395289	-0.142772
																			756	0.276702	-0.0999406
																			757	-0.538016	-0.0699584
																			758	-1.10832	-0.0489709
																			759	-1.50753	-0.0342796
																			760	-2.51869	-0.0239957
																			761	-1.76308	-0.016797
																			762	-1.23416	-0.0117579
																			763	-1.59562	-0.739938
																			764	-1.11693	-0.517957
																			765	-0.781852	-0.36257
																			766	-1.279	-0.253799
																			767	-0.895303	-0.177659
																			768	-1.35842	-0.124361
																			769	-1.6826	0.644654
																			770	-1.17782	1.18297
																			771	-0.824474	0.828076
																			772	-1.30884	0.579653
																			773	-2.3796	1.13746
																			774	-1.66572	0.796225
																			775	-1.89771	0.557358
																			776	-1.3284	0.39015
																			777	-0.929879	0.273105
																			778	-0.650915	0.191174
																			779	-1.91906	0.133822
																			780	-1.34334	0.0936751
																			781	-0.940337	0.0655726
																			782	-0.658236	0.777608
																			783	-0.460765	0.544326
																			784	-1.05424	0.381028
																			785	-1.46968	0.26672
																			786	-1.76048	0.186704
																			787	-1.23234	0.8624
																			788	-1.59434	0.60368
																			789	-1.11604	1.15428
																			790	-0.781228	0.0762909
																			791	-0.54686	0.0534037
																			792	-0.382802	0.76909
																			793	-0.267961	0.538363
																			794	-0.187573	0.376854
																			795	-0.131301	0.263798
																			796	-0.0919107	-0.547049
																			797	-0.796045	-0.382934
																			798	-0.557231	0.463653
																			799	-0.390062	0.324557
																			800	-0.273043	0.22719
																			801	-0.922838	-0.572674
																			802	-0.645986	-0.400872
																			803	-1.1839	-0.28061
																			804	-0.828728	-0.196427
																			805	-0.58011	-0.137499
																			806	-0.406077	-0.0962494
																			807	-0.284254	0.664333
																			808	-0.930685	0.465033
																			809	-1.38319	1.05723
																			810	-1.69994	0.740061
																			811	-1.18996	0.518043
																			812	-0.83297	1.09434
																			813	-1.31479	0.766036
																			814	-0.92035	0.536225
																			815	-2.10766	0.375358
																			816	-1.47536	0.26275
																			817	-1.03275	0.183925
																			818	-0.722927	0.128748
																			819	-1.23776	0.0901234
																			820	-0.866429	0.794794
																			821	0.125207	0.556356
																			822	0.0876447	1.12116
																			823	0.0613513	0.784809
																			824	0.0429459	0.549367
																			825	0.0300621	1.84797
																			826	-0.710664	1.29358
																			827	-0.497465	1.63721
																			828	-0.348225	1.14605
																			829	-0.243758	1.53394
																			830	-0.17063	1.80547
																			831	-0.119441	2.72724
																			832	-0.0836089	1.90907
																			833	-0.790234	1.33635
																			834	-1.28487	1.66715
																			835	-0.89941	1.16701
																			836	-1.36129	0.816904
																			837	-0.952906	0.571833
																			838	-1.39874	0.400283
																			839	-0.979119	1.01191
																			840	-1.41709	0.708334
																			841	-1.72367	0.495834
																			842	-1.20657	1.07879
																			843	-0.844599	0.755154
																			844	-2.05463	1.26031
																			845	-1.43824	0.88222
																			846	-1.73848	0.617554
																			847	-1.21693	1.164
																			848	-1.94942	0.814797
																			849	-2.82801	0.570358
																			850	-1.9796	1.13096
																			851	-1.38572	0.79167
																			852	-1.70171	0.554169
																			853	-1.1912	0.387918
																			854	-0.833839	0.271543
																			855	-0.583688	0.921787
																			856	-1.14029	1.37696
																			857	-1.52991	0.963871
																			858	-1.80264	0.67471
																			859	-1.26185	0.472297
																			860	-1.615	0.330608
																			861	-1.86221	0.963133
																			862	-2.03525	0.674193
																			863	-1.42468	0.471935
																			864	-1.72898	0.330355
																			865	-1.94199	0.962956
																			866	-1.3594	1.40578
																			867	-0.951577	1.71575
																			868	-1.39781	1.93273
																			869	-1.71018	1.35291
																			870	-1.19712	0.947039
																			871	-1.56969	0.662927
																			872	-1.83049	0.464049
																			873	-2.01305	1.05654
																			874	-1.40914	0.739579
																			875	-0.986396	-0.214002
																			876	-0.690477	-0.149801
																			877	-1.21504	0.626846
																			878	-0.850529	0.438792
																			879	-0.59537	1.03886
																			880	-0.416759	0.727203
																			881	-1.75515	0.509042
																			882	-2.69202	0.35633
																			883	-2.61612	0.249431
																			884	-2.56299	0.906309
																			885	-1.79409	0.634416
																			886	-1.25587	0.444091
																			887	-1.61081	0.310864
																			888	-1.12757	0.217605
																			889	-0.789298	0.152323
																			890	-0.552509	0.106626
																			891	-0.386756	0.806346
																			892	-1.36829	0.564442
																			893	-0.957803	0.395109
																			894	-0.670462	1.00828
																			895	-1.20103	0.705799
																			896	-1.57243	0.494059
																			897	-1.1007	0.345841
																			898	-0.77049	0.242089
																			899	-0.539343	0.90117
																			900	-0.37754	0.630819
																			901	-0.264278	0.441573
																			902	-0.184995	0.309101
																			903	-0.129496	0.216371
																			904	-0.822355	0.883167
																			905	-0.575648	0.618217
																			906	-0.402954	0.432752
																			907	-1.01378	0.302926
																			908	-0.709642	0.212048
																			909	-1.22846	0.148434
																			910	-0.85992	0.103904
																			911	-0.601944	0.0727326
																			912	-1.15307	0.0509128
																			913	-0.807148	0.035639
																			914	-1.29671	-0.70676
																			915	-0.907697	-0.494732
																			916	-0.635388	0.385395
																			917	-0.444772	1.00148
																			918	-1.04305	0.701039
																			919	-1.46184	0.490727
																			920	-1.02329	0.343509
																			921	-0.716302	0.240456
																			922	-0.501411	0.168319
																			923	-1.0827	0.117824
																			924	-0.757887	0.0824765
																			925	-0.530521	0.0577335
																			926	-0.371364	0.772121
																			927	-0.991662	1.27219
																			928	-1.42587	0.890534
																			929	-1.72982	0.623374
																			930	-1.94258	0.436362
																			931	-1.35981	0.305453
																			932	-1.68357	0.213817
																			933	-1.1785	0.149672
																			934	-1.55666	0.836478
																			935	-1.08966	0.585534
																			936	-1.49447	1.14158
																			937	-1.04613	1.53081
																			938	-0.73229	1.07157
																			939	-0.512603	1.48181
																			940	-1.09053	1.03726
																			941	-0.763371	1.45779
																			942	-0.534359	1.02045
																			943	-0.374052	1.44603
																			944	-0.993543	1.74393
																			945	-1.42719	1.22075
																			946	-1.73074	0.854523
																			947	-1.21152	1.32987
																			948	-0.848062	0.930912
																			949	-0.593643	0.651638
																			950	-0.41555	0.456147
																			951	-1.02259	0.319303
																			952	-0.715815	0.223512
																			953	-0.50107	0.156458
																			954	-1.08246	0.109521
																			955	-1.48943	0.808372
																			956	-1.0426	1.29757
																			957	-0.729819	1.64
																			958	-1.24258	1.148
																			959	-0.869807	1.53531
																			960	-0.608865	1.07472
																			961	-0.426205	1.48401
																			962	-0.298344	1.03881
																			963	-0.208841	0.727164
																			964	-0.146188	0.509015
																			965	-0.102332	0.356311
																			966	-0.80334	0.249417
																			967	-0.562338	0.174592
																			968	-0.393636	0.853922
																			969	-1.73896	1.32945
																			970	-1.21727	1.66232
																			971	-0.85209	1.16363
																			972	-0.596463	0.814539
																			973	-0.417524	1.30188
																			974	-0.292267	0.911319
																			975	-0.204587	0.637923
																			976	-0.143211	0.446546
																			977	-0.100248	0.312582
																			978	-0.0701733	0.218808
																			979	-0.780829	0.884873
																			980	-0.54658	2.08283
																			981	-0.382606	1.45798
																			982	-0.267824	1.02058
																			983	0.54423	1.44612
																			984	-0.350746	1.01228
																			985	-0.245522	1.4403
																			986	-0.171866	1.00821
																			987	-0.120306	0.705749
																			988	-0.0842141	0.494024
																			989	-0.0589499	0.345817
																			990	-0.0412649	0.242072
																			991	-0.0288854	0.16945
																			992	-0.0202198	0.118615
																			993	-0.745861	0.0830307
																			994	-1.25381	0.789829
																			995	-0.877667	-0.910535
																			996	-0.614367	0.0943332
																			997	-0.430057	0.797741
																			998	-1.03275	0.558418
																			999	-1.45463	0.390893
																			1000	-1.01824	0.273625
																			1001	-1.44448	0.923245
																			1002	-1.01113	0.646271
																			1003	-0.707793	0.45239
																			1004	-0.495455	0.316673
																			1005	-0.346819	0.221671
																			1006	-0.242773	0.15517
																			1007	-0.901649	0.108619
																			1008	-0.631154	0.0760332
																			1009	-0.441808	0.0532232
																			1010	-1.04097	0.0372563
																			1011	-0.728681	0.0260794
																			1012	-0.510077	0.0182556
																			1013	-0.357054	0.744486
																			1014	-0.249938	0.52114
																			1015	-0.906664	0.364798
																			1016	-0.634665	0.255359
																			1017	-0.444265	0.178751
																			1018	-1.04269	0.125126
																			1019	-0.729885	0.819295
																			1020	-0.51092	0.573507
																			1021	-0.357644	0.401455
																			1022	-0.982058	0.281018
																			1023	0.0442668	0.196713
																			1024	-0.700721	0.137699
																			1025	-0.490504	0.0963893
																			1026	-0.343353	0.0674725
																			1027	-0.972054	0.0472307
																			1028	-0.680438	0.0330615
																			1029	-0.476307	0.0231431
																			1030	-0.333415	0.0162001
																			1031	-0.23339	0.0113401
																			1032	-0.163373	0.00793807
																			1033	-0.846069	0.00555665
																			1034	-0.592248	0.00388965
																			1035	-0.414574	0.00272276
																			1036	-0.290202	0.733613
																			1037	-0.934848	-0.218178
																			1038	-1.3861	-0.152725
																			1039	-1.70198	-0.106907
																			1040	-1.19138	-0.0748351
																			1041	-1.56568	-0.0523845
																			1042	-1.82768	-0.0366692
																			1043	-1.27938	-0.0256684
																			1044	-0.895564	0.713739
																			1045	-0.626895	1.23132
																			1046	-0.438826	0.861927
																			1047	-1.03889	0.603349
																			1048	0.0044874	1.15405
																			1049	0.00314118	0.807836
																			1050	-0.729509	1.29719
																			1051	-0.510656	0.908035
																			1052	-0.357459	1.36733
																			1053	-0.250221	0.957132
																			1054	0.556552	0.669993
																			1055	0.389587	0.468995
																			1056	0.272711	0.328296
																			1057	-0.54081	0.229807
																			1058	-1.11027	0.160865
																			1059	-0.777192	0.112606
																			1060	-0.544034	0.0788239
																			1061	-0.380824	0.786884
																			1062	-0.266577	0.550819
																			1063	-0.918311	0.385573
																			1064	-0.642818	0.269901
																			1065	-1.18168	0.920638
																			1066	-0.827176	0.644447
																			1067	-0.579023	0.451113
																			1068	-0.405316	1.04749
																			1069	-0.649575	1.46495
																			1070	-0.454702	1.75717
																			1071	-1.05	1.96173
																			1072	-0.734999	2.10492
																			1073	-1.24621	2.93686
																			1074	-0.140637	2.0558
																			1075	-0.0984462	2.17077
																			1076	-0.80062	1.51954
																			1077	-1.29214	1.79538
																			1078	-0.904499	1.25677
																			1079	-1.36486	0.879738
																			1080	-0.9554	0.615816
																			1081	-1.40049	1.16278
																			1082	-0.980341	0.813945
																			1083	-0.686239	0.569762
																			1084	-1.21207	1.13054
																			1085	-1.58016	0.791378
																			1086	-1.10611	0.553965
																			1087	-1.50599	1.85119
																			1088	-1.05419	2.02754
																			1089	-1.46964	2.15099
																			1090	-1.02875	1.50569
																			1091	-0.720124	1.05398
																			1092	-0.504087	1.4695
																			1093	-0.352861	1.02865
																			1094	-0.247002	0.720053
																			1095	-0.172902	0.504037
																			1096	-0.121031	0.352826
																			1097	-0.0847218	0.246978
																			1098	-0.0593053	0.172885
																			1099	-0.0415137	0.852727
																			1100	-0.0290596	0.596909
																			1101	-0.0203417	0.417836
																			1102	-0.0142392	1.02419
																			1103	-0.741675	0.716935
																			1104	-1.25088	0.501854
																			1105	-2.33903	1.08301
																			1106	-2.36903	0.758104
																			1107	-1.65832	1.26238
																			1108	-1.89253	0.883666
																			1109	-1.32477	0.618566
																			1110	-0.92734	0.432996
																			1111	-0.649138	0.303097
																			1112	-0.454397	0.212168
																			1113	-1.04979	0.148518
																			1114	-0.73485	0.83567
																			1115	-1.97781	0.584969
																			1116	-2.11617	1.14119
																			1117	-2.57888	0.79883
																			1118	-1.80522	1.29089
																			1119	-1.99536	0.903622
																			1120	-1.39675	0.632535
																			1121	-0.977726	1.17448
																			1122	-1.41612	0.822137
																			1123	-1.72299	0.575496
																			1124	-2.66951	0.402847
																			1125	-2.60036	0.281993
																			1126	-1.82025	0.197395
																			1127	-2.73759	0.869884
																			1128	-1.91631	0.608919
																			1129	-1.34142	0.426243
																			1130	-0.938994	0.29837
																			1131	-1.75486	0.208859
																			1132	-1.96011	0.877909
																			1133	-2.10378	0.614536
																			1134	-1.47265	0.430175
																			1135	-2.49427	0.301123
																			1136	-2.47769	0.942493
																			1137	-3.1978	0.659745
																			1138	-2.23846	1.19353
																			1139	-2.29863	0.83547
																			1140	-2.34075	0.584829
																			1141	-2.37023	0.40938
																			1142	-2.39087	0.286566
																			1143	-1.67361	0.932304
																			1144	-1.90323	0.652613
																			1145	-2.06397	0.456829
																			1146	-1.44478	0.31978
																			1147	-1.01135	0.223846
																			1148	-1.43965	0.8884
																			1149	-1.73946	0.62188
																			1150	-1.21762	1.16702
																			1151	-2.31575	0.816916
																			1152	-1.62103	0.571841
																			1153	-1.13472	0.400289
																			1154	-1.52601	0.280202
																			1155	-1.79991	0.927849
																			1156	-1.25994	0.649494
																			1157	-0.881958	1.18635
																			1158	-1.34908	0.830447
																			1159	-1.67606	1.31302
																			1160	-1.90495	0.919114
																			1161	-1.33347	1.37509
																			1162	-1.66513	0.962561
																			1163	-1.8973	0.673793
																			1164	-2.79153	0.471655
																			1165	-1.95407	1.06187
																			1166	-1.36785	0.743306
																			1167	-0.957493	0.520314
																			1168	-2.13366	0.36422
																			1169	-1.49356	0.254954
																			1170	-1.7772	0.910175
																			1171	-1.97575	2.10054
																			1172	-2.84644	1.47038
																			1173	-2.72421	1.76097
																			1174	-2.63866	1.23268
																			1175	-1.84706	0.862876
																			1176	-1.29294	0.604013
																			1177	-0.905059	0.422809
																			1178	-1.36525	0.295966
																			1179	-0.955674	0.207176
																			1180	-0.668972	0.145023
																			1181	-1.19999	0.101516
																			1182	-1.5717	0.0710615
																			1183	-1.10019	0.0497431
																			1184	-1.50184	0.766527
																			1185	-1.783	0.536569
																			1186	-1.9798	0.375598
																			1187	-2.11757	0.262919
																			1188	-1.4823	0.915751
																			1189	-0.305902	0.641025
																			1190	-2.0434	0.448718
																			1191	-2.16209	-0.417605
																			1192	-2.24517	-0.292323
																			1193	-2.30333	1.9905
																			1194	-1.97818	1.39335
																			1195	-2.11643	0.975343
																			1196	-1.4815	0.68274
																			1197	-1.76876	0.477918
																			1198	-2.70155	0.334543
																			1199	-2.62279	0.23418
																			1200	-2.56766	0.163926
																			1201	-2.52907	0.114748
																			1202	-1.77035	0.812031
																			1203	-1.97095	0.568422
																			1204	-1.37967	0.397895
																			1205	-0.965766	0.278527
																			1206	-0.676036	0.194969
																			1207	-1.20493	0.136478
																			1208	-1.57516	-0.636173
																			1209	-1.83432	-1.90874
																			1210	-1.28402	-2.79953
																			1211	-1.63052	-3.42309
																			1212	-2.60478	-5.32299
																			1213	-2.55505	-6.65292
																			1214	-3.25195	-9.04729
																			1215	-2.27637	-9.99164
																			1216	-3.05687	-11.3844
																			1217	-4.33493	-13.091
																			1218	-4.49787	-14.2857
																			1219	-4.61192	-14.3902
																			1220	-5.42347	-15.1951
																			1221	-6.72326	-16.1244
																			1222	-7.99896	-17.8724
																			1223	-8.5261	-18.3644
																			1224	-8.8951	-17.977
																			1225	-10.6168	-19.1693
																			1226	-11.0903	-19.2721
																			1227	-12.1535	-20.0759
																			1228	-12.166	-19.9068
																			1229	-12.1747	-20.5201
																			1230	-13.2784	-22.047
																			1231	-12.9534	-22.0183
																			1232	-13.0918	-21.2664
																			1233	-13.5545	-22.2036
																			1234	-13.5125	-20.6645
																			1235	-13.849	-21.7822
																			1236	-12.6211	-21.8329
																			1237	-12.8592	-21.8684
																			1238	-13.0258	-21.1615
																			1239	-13.1425	-21.3984
																			1240	-12.1266	-22.6618
																			1241	-12.8788	-23.1804
																			1242	-12.6737	-22.0799
																			1243	-12.5301	-22.0413
																			1244	-13.5272	-22.3801
																			1245	-12.3959	-22.2515
																			1246	-12.3356	-22.1614
																			1247	-11.5618	-21.3666
																			1248	-11.0201	-21.542
																			1249	-11.3726	-20.9331
																			1250	-11.9852	-21.2385
																			1251	-10.5848	-22.5499
																			1252	-9.60446	-21.6386
																			1253	-10.0158	-21.7324
																			1254	-9.93789	-21.0663
																			1255	-9.5175	-20.6001
																			1256	-10.3208	-21.0054
																			1257	-10.1514	-21.2892
																			1258	-10.0328	-21.4878
																			1259	-10.6815	-21.6268
																			1260	-10.4039	-20.9924
																			1261	-9.47783	-21.2801
																			1262	-9.92717	-21.4814
																			1263	-8.77828	-21.6224
																			1264	-7.60821	-20.9893
																			1265	-8.25258	-19.8145
																			1266	-7.97193	-19.7238
																			1267	-7.77547	-18.1969
																			1268	-8.36966	-18.5915
																			1269	-8.78559	-17.4043
																			1270	-9.07674	-18.0367
																			1271	-8.9147	-18.4793
																			1272	-8.43541	-18.7892
																			1273	-7.3682	-18.2744
																			1274	-8.08457	-17.914
																			1275	-8.58603	-18.3935
																			1276	-8.20534	-17.2657
																			1277	-7.57301	-16.4762
																			1278	-6.03281	-15.5577
																			1279	-6.41809	-16.0124
																			1280	-5.95608	-17.0623
																			1281	-5.63267	-17.0656
																			1282	-5.40628	-16.3361
																			1283	-5.24781	-16.5573
																			1284	-5.13688	-15.9803
																			1285	-5.05923	-14.1131
																			1286	-5.73659	-15.0011
																			1287	-5.47902	-14.891
																			1288	-5.29873	-14.0822
																			1289	-4.44082	-14.2478
																			1290	-5.3037	-15.0954
																			1291	-5.90771	-14.5912
																			1292	-4.8671	-13.1407
																			1293	-4.13868	-14.3204
																			1294	-4.36049	-14.4145
																			1295	-4.51576	-14.1146
																			1296	-4.62445	-14.2704
																			1297	-3.96882	-13.6478
																			1298	-4.24159	-12.4803
																			1299	-4.43253	-13.1265
																			1300	-3.10277	-13.2129
																			1301	-3.63535	-13.2734
																			1302	-4.73987	-12.2182
																			1303	-4.78132	-12.2113
																			1304	-4.07863	-11.4747
																			1305	-3.58675	-12.4226
																			1306	-3.97414	-12.3543
																			1307	-4.24531	-10.8432
																			1308	-4.06928	-10.517
																			1309	-4.31191	-11.0205
																			1310	-5.21346	-10.6412
																			1311	-4.38113	-10.3756
																			1312	-3.7985	-10.1898
																			1313	-4.12236	-10.0597
																			1314	-4.34907	-9.9686
																			1315	-3.77606	-9.17314
																			1316	-4.10665	-8.61632
																			1317	-3.60636	-9.68996
																			1318	-3.98787	-9.7098
																			1319	-3.52322	-8.99198
																			1320	-3.19796	-9.95293
																			1321	-2.97028	-10.9914
																			1322	-2.07919	-11.3525
																			1323	-2.91885	-11.6053
																			1324	-3.50661	-11.0506
																			1325	-3.91804	-10.6622
																			1326	-4.20604	-10.3904
																			1327	-3.67594	-10.2001
																			1328	-2.57316	-9.33519
																			1329	-3.26462	-8.72975
																			1330	-2.28524	-8.30595
																			1331	-2.33137	-8.00929
																			1332	-2.36367	-7.06992
																			1333	-3.11798	-7.14406
																			1334	-2.9143	-7.92767
																			1335	-2.04001	-7.01279
																			1336	-2.15971	-7.10407
																			1337	-2.97521	-7.16797
																			1338	-2.81436	-7.2127
																			1339	-3.43346	-6.51231
																			1340	-3.13513	-6.75374
																			1341	-3.65801	-6.92274
																			1342	-3.29231	-7.77275
																			1343	-2.30462	-7.63604
																			1344	-3.07665	-7.54035
																			1345	-2.88536	-6.74166
																			1346	-2.75146	-6.54843
																			1347	-2.65773	-7.51073
																			1348	-1.86041	-7.45263
																			1349	-2.7657	-6.68026
																			1350	-2.6677	-6.1396
																			1351	-2.5991	-5.76113
																			1352	-2.55107	-4.7645
																			1353	-2.51746	-4.79856
																			1354	-2.49393	-4.82241
																			1355	-2.47746	-5.57081
																			1356	-2.46593	-5.36298
																			1357	-1.72615	-4.48579
																			1358	-1.94001	-5.33518
																			1359	-1.35801	-5.19804
																			1360	-0.950606	-5.83375
																			1361	-0.665424	-5.54704
																			1362	-0.465797	-5.34634
																			1363	-1.05777	-5.20585
																			1364	-1.47214	-5.10751
																			1365	-2.49391	-5.03867
																			1366	-2.47745	-4.99049
																			1367	-2.46592	-4.22505
																			1368	-2.45785	-5.15266
																			1369	-2.4522	-5.07027
																			1370	-2.44825	-4.2809
																			1371	-2.44548	-3.72834
																			1372	-2.44354	-3.34154
																			1373	-3.1739	-4.16835
																			1374	-3.68514	-3.64955
																			1375	-2.5796	-3.28639
																			1376	-2.53743	-3.76389
																			1377	-2.50791	-3.36643
																			1378	-1.75553	-3.08821
																			1379	-1.22887	-2.89345
																			1380	-2.32363	-2.75712
																			1381	-2.35825	-2.66169
																			1382	-1.65077	-2.59489
																			1383	-1.15554	-2.54813
																			1384	-0.808878	-3.97881
																			1385	-0.566215	-3.51688
																			1386	-1.12806	-3.92523
																			1387	-1.52135	-3.47937
																			1388	-1.79665	-3.16726
																			1389	-1.98936	-2.94879
																			1390	-1.39255	-3.52757
																			1391	-1.7065	-2.4693
																			1392	-2.65796	-2.46022
																			1393	-2.59228	-2.45386
																			1394	-1.8146	-2.44941
																			1395	-1.27022	-2.44629
																			1396	-1.62086	-2.44411
																			1397	-1.50046	-3.17429
																			1398	-1.78203	-2.95371
																			1399	-1.97913	-3.53101
																			1400	-1.38539	-3.93512
																			1401	-0.969771	-2.75459
																			1402	-0.67884	-2.65992
																			1403	-0.475188	-2.59365
																			1404	-0.332632	-2.54726
																			1405	-0.232842	-1.78308
																			1406	-0.162989	-1.24816
																			1407	-1.57751	-1.60542
																			1408	-1.83596	-1.8555
																			1409	-1.28517	-2.03056
																			1410	-0.899622	-2.1531
																			1411	-1.36144	-2.23888
																			1412	-2.41642	-3.03063
																			1413	-2.4232	-2.12144
																			1414	-1.69624	-2.21671
																			1415	-1.18737	-1.5517
																			1416	-0.831159	-1.08619
																			1417	-2.04523	-1.49204
																			1418	-1.43166	-1.77614
																			1419	-1.00216	-1.975
																			1420	-0.701512	-2.11421
																			1421	-1.95447	-2.94336
																			1422	-1.36813	-2.79206
																			1423	-0.957692	-2.68615
																			1424	-2.1338	-2.61201
																			1425	-1.49366	-2.56012
																			1426	-1.04556	-2.52379
																			1427	-1.4636	-2.49836
																			1428	-1.02452	-2.48056
																			1429	-1.44887	-2.4681
																			1430	-1.01421	-1.72767
																			1431	-0.709947	-1.94108
																			1432	-0.496963	-1.35875
																			1433	-1.07958	-1.68283
																			1434	-0.755707	-2.6414
																			1435	-1.2607	-1.84898
																			1436	-2.34591	-2.02599
																			1437	-1.64213	-2.1499
																			1438	-1.8812	-2.23664
																			1439	-2.04855	-1.56565
																			1440	-2.16569	-1.82766
																			1441	-1.51598	-1.27936
																			1442	-1.06119	-2.35897
																			1443	-0.742832	-2.38299
																			1444	-1.25169	-2.3998
																			1445	-0.876183	-1.67986
																			1446	-1.34504	-1.90761
																			1447	-0.941525	-1.33533
																			1448	-1.39077	-1.66644
																			1449	-0.973542	-1.89821
																			1450	-0.68148	-2.06046
																			1451	-1.20874	-1.44232
																			1452	-1.57783	-1.74133
																			1453	-1.10448	-1.95064
																			1454	-0.773135	-1.36545
																			1455	-0.541195	-0.955813
																			1456	-0.378836	-0.669069
																			1457	-0.265185	-0.468348
																			1458	-0.917337	-1.05955
																			1459	-1.37384	-0.741686
																			1460	-1.6934	-1.25089
																			1461	-1.18538	-0.875621
																			1462	-0.829765	-1.34464
																			1463	-0.580835	-1.67296
																			1464	-1.13829	-1.90278
																			1465	-0.796804	-1.33194
																			1466	-1.28947	-0.932361
																			1467	-0.902629	-0.652653
																			1468	-0.631841	-0.456857
																			1469	-0.442288	-0.3198
																			1470	-0.309602	-0.22386
																			1471	-0.948429	-0.888409
																			1472	-0.6639	-0.621886
																			1473	-0.46473	-0.43532
																			1474	-0.325311	-1.76814
																			1475	-0.959425	-1.9694
																			1476	-1.4033	-2.11029
																			1477	-0.982313	-1.4772
																			1478	-1.41933	-1.76575
																			1479	-0.993529	-1.23602
																			1480	-0.69547	-0.865217
																			1481	-0.486829	-1.33736
																			1482	-0.34078	-0.936152
																			1483	-0.238546	-0.655306
																			1484	-0.89869	-1.19042
																			1485	-1.36079	-0.833295
																			1486	-0.952553	-0.583307
																			1487	-1.39849	-0.408315
																			1488	-1.71065	-0.28582
																			1489	-1.92916	-0.931781
																			1490	-1.35042	0.0794603
																			1491	-0.945291	0.0556222
																			1492	-0.661703	-0.692772
																			1493	-0.463192	-0.48494
																			1494	-0.324235	-0.339458
																			1495	-0.226964	-0.237621
																			1496	-0.890582	-0.898042
																			1497	-2.08682	-0.628629
																			1498	-1.46078	-1.17175
																			1499	-1.02254	-0.820223
																			1500	-1.44749	-1.30586
																			1501	-1.74495	-0.914105
																			1502	-1.95317	-0.639873
																			1503	-1.36722	-0.447911
																			1504	-1.68876	-0.313538
																			1505	-1.91384	-0.951184
																			1506	-1.33969	-1.39754
																			1507	-1.66949	-0.978275
																			1508	-1.90035	-0.684793
																			1509	-2.79366	-0.479355
																			1510	-2.68727	-0.335548
																			1511	-1.88109	-0.234884
																			1512	-2.04847	-0.896126
																			1513	-2.16564	-0.627288
																			1514	-1.51594	-0.439102
																			1515	-1.06116	-1.03908
																			1516	-1.47452	-0.727355
																			1517	-1.76387	-0.509148
																			1518	-1.96642	-0.356404
																			1519	-2.1082	-0.98119
																			1520	-1.47574	-1.41854
																			1521	-1.03302	-1.72469
																			1522	-2.18653	-1.20728
																			1523	-2.26228	-2.30851
																			1524	-1.58359	-2.34766
																			1525	-1.84022	-2.37507
																			1526	-2.01986	-2.39426
																			1527	-2.14561	-2.40769
																			1528	-1.50193	-1.68538
																			1529	-1.78306	-1.17977
																			1530	-2.71155	-0.825837
																			1531	-1.89809	-1.30979
																			1532	-2.06037	-0.916855
																			1533	-1.44226	-1.37351
																			1534	-1.00958	-0.961454
																			1535	-1.43841	-1.40473
																			1536	-1.7386	-1.71502
																			1537	-1.21702	-1.93222
																			1538	-0.120205	-1.35255
																			1539	-0.815851	-0.946787
																			1540	-0.571096	-0.662751
																			1541	-0.399767	-0.463925
																			1542	-0.279837	-1.05646
																			1543	-0.195886	-0.739519
																			1544	-0.868827	-0.517663
																			1545	-1.33989	-0.362364
																			1546	-1.66963	-0.985362
																			1547	-1.90045	-1.42146
																			1548	-2.79373	-0.995023
																			1549	-1.95561	-0.696516
																			1550	-2.10063	-1.21927
																			1551	-1.47044	-0.853488
																			1552	-1.02931	-0.597441
																			1553	-0.720517	-1.14992
																			1554	-1.23607	-1.53665
																			1555	-1.59696	-1.07565
																			1556	-1.11787	-1.48467
																			1557	-0.782508	-1.03927
																			1558	-0.547756	-1.45919
																			1559	-0.383429	-1.02144
																			1560	-0.2684	-1.44671
																			1561	-0.919588	-1.0127
																			1562	-0.643711	-0.708889
																			1563	-1.18231	-0.496222
																			1564	-1.55932	-1.07906
																			1565	-1.82323	-1.48705
																			1566	-2.00797	-2.50435
																			1567	-1.40558	-1.75305
																			1568	-0.983905	-1.95884
																			1569	-0.688734	-1.37119
																			1570	-1.21382	-1.69154
																			1571	-0.849675	-1.18408
																			1572	-0.594772	-0.828854
																			1573	-0.416341	-1.31191
																			1574	-1.02315	-0.918333
																			1575	-0.716202	-0.642833
																			1576	-1.23305	-0.449983
																			1577	-1.59484	-1.0467
																			1578	-1.8481	-1.46439
																			1579	-1.29367	-1.02508
																			1580	-2.00313	-0.717553
																			1581	-1.40219	-0.502287
																			1582	-0.981533	-0.351601
																			1583	-0.687073	-0.246121
																			1584	-1.94437	-0.172285
																			1585	-2.09276	-0.120599
																			1586	-1.46493	-0.0844194
																			1587	-1.75716	-0.790801
																			1588	-1.23001	-1.28527
																			1589	-1.59272	-0.899688
																			1590	-1.1149	-0.629781
																			1591	-1.51214	-0.440847
																			1592	-1.0585	-1.0403
																			1593	-0.740948	-0.72821
																			1594	-0.518663	-0.509747
																			1595	-1.09477	-1.08853
																			1596	-0.76634	-0.761971
																			1597	-0.536438	-0.53338
																			1598	-1.10721	-0.373366
																			1599	-0.77505	-0.261356
																			1600	-0.542535	-0.182949
																			1601	-1.11148	-0.128064
																			1602	-0.778037	-0.0896451
																			1603	-0.544626	-0.0627516
																			1604	-0.381238	-0.775633
																			1605	-0.266867	-0.542943
																			1606	-0.918514	-0.38006
																			1607	-1.37467	-0.99775
																			1608	-0.962267	-0.698425
																			1609	-0.673587	-0.488897
																			1610	-1.20322	-0.342228
																			1611	-1.57396	-0.23956
																			1612	-1.10177	-0.167692
																			1613	-0.77124	-0.117384
																			1614	-0.539868	-0.082169
																			1615	-1.10962	-0.789226
																			1616	-1.50844	-0.552458
																			1617	-1.05591	-0.386721
																			1618	-1.47084	-0.270704
																			1619	-1.02959	-0.9212
																			1620	-0.720713	-0.64484
																			1621	-1.23621	-0.451388
																			1622	-1.59705	-1.04768
																			1623	-1.11794	-1.46508
																			1624	-1.51426	-1.02556
																			1625	-1.79169	-0.71789
																			1626	-1.98589	-1.23423
																			1627	-1.39012	-0.863961
																			1628	-0.973087	-0.604773
																			1629	-1.41287	-0.423341
																			1630	-0.989008	-0.296339
																			1631	-2.15572	-0.207437
																			1632	-1.509	-0.145206
																			1633	-1.0563	-0.833352
																			1634	-0.739412	0.148361
																			1635	-0.517588	0.103853
																			1636	-0.362312	0.072697
																			1637	-0.985326	0.0508879
																			1638	-0.689728	0.0356215
																			1639	-1.21452	-0.706772
																			1640	-0.118454	-0.494741
																			1641	-0.0829181	-0.346318
																			1642	-0.0580427	-0.242423
																			1643	-0.0406299	-0.169696
																			1644	-0.0284409	-0.118787
																			1645	-1.48332	-0.083151
																			1646	-1.03833	-0.0582057
																			1647	-2.92195	-0.040744
																			1648	-2.04537	-0.0285208
																			1649	-2.16346	-0.751672
																			1650	-1.51442	-0.52617
																			1651	-1.0601	0.363388
																			1652	-0.742068	0.254372
																			1653	-0.519447	0.17806
																			1654	-0.363613	0.124642
																			1655	-0.986237	0.0872495
																			1656	-1.42207	0.0610746
																			1657	-0.995451	0.0427522
																			1658	-1.42852	0.0299266
																			1659	-0.999966	0.0209486
																			1660	-0.699976	0.014664
																			1661	-0.489983	0.0102648
																			1662	-1.0747	0.00718537
																			1663	-1.48399	-0.726678
																			1664	-1.0388	-0.508674
																			1665	0.00455015	-0.356072
																			1666	0.0031851	-0.24925
																			1667	0.00222957	-0.174475
																			1668	-0.730147	-0.85384
																			1669	-0.511103	-2.0611
																			1670	-1.08948	-1.44277
																			1671	-0.762635	-1.00994
																			1672	0.197863	-0.706958
																			1673	0.138504	-0.494871
																			1674	0.0969527	-0.34641
																			1675	0.0678669	-0.974194
																			1676	0.0475068	-0.681936
																			1677	-0.698453	-0.477355
																			1678	-0.488917	-0.334149
																			1679	-0.342242	-0.233904
																			1680	-0.971277	-0.89544
																			1681	-0.679894	-0.626808
																			1682	-1.20763	-0.438766
																			1683	-0.845343	-0.307136
																			1684	-0.59174	-0.214995
																			1685	-0.414218	-0.150497
																			1686	-1.02166	-0.105348
																			1687	-0.715162	-0.0737433
																			1688	-1.23232	-0.0516203
																			1689	-0.862624	-0.0361342
																			1690	-0.603837	-0.757001
																			1691	0.309021	-0.529901
																			1692	0.216315	-0.370931
																			1693	0.15142	-0.259651
																			1694	-0.625713	-0.181756
																			1695	-0.437999	-0.127229
																			1696	-1.03831	-0.0890604
																			1697	-1.45852	-0.0623423
																			1698	-1.02097	-0.775347
																			1699	-0.714676	-1.27445
																			1700	-0.500273	-0.892115
																			1701	-0.350191	-0.624481
																			1702	-0.976841	-0.437136
																			1703	-0.683789	-0.305995
																			1704	-1.21036	-0.214197
																			1705	-0.847252	-0.149938
																			1706	-0.593076	-0.104956
																			1707	-0.415153	-1.53688
																			1708	-1.75402	-1.07582
																			1709	-1.22782	-0.753073
																			1710	-0.859471	-0.527151
																			1711	-0.60163	-0.369006
																			1712	-1.88456	-0.258304
																			1713	-1.31919	-0.91252
																			1714	-0.923432	-0.638764
																			1715	-0.646402	-0.447135
																			1716	-1.18419	-0.312994
																			1717	-0.828932	0.512611
																			1718	-0.580253	1.82224
																			1719	-0.406177	-0.187845
																			1720	-1.01603	-0.131491
																			1721	0.0204856	-0.092044
																			1722	-0.717367	-0.0644308
																			1723	-1.23386	-0.0451016
																			1724	-1.59541	-0.763278
																			1725	-1.11679	-0.534295
																			1726	-0.781752	-0.374006
																			1727	-0.547226	-0.261804
																			1728	-1.11477	-0.91497
																			1729	-1.51204	-0.640479
																			1730	-1.05843	-0.448336
																			1731	-1.47261	-0.313835
																			1732	-1.03083	-0.219684
																			1733	-1.45329	-0.885486
																			1734	-1.74901	-0.61984
																			1735	-1.22431	-0.433888
																			1736	-0.857014	-0.303722
																			1737	-0.599909	-0.212605
																			1738	-0.419937	-0.148824
																			1739	-1.02566	-0.835884
																			1740	-0.717964	-0.585119
																			1741	-0.502575	-0.409583
																			1742	-0.351802	-0.286708
																			1743	-1.70968	-0.200696
																			1744	-1.19677	-0.140487
																			1745	-0.106034	-0.0983409
																			1746	-0.0742238	-0.0688386
																			1747	-0.0519567	-0.048187
																			1748	-0.0363697	-0.0337309
																			1749	-0.0254588	-0.755319
																			1750	-0.0178211	-0.528723
																			1751	-0.0124748	-1.10181
																			1752	-0.74044	-0.77127
																			1753	-1.25002	-0.539889
																			1754	-1.60672	-0.377922
																			1755	-1.85641	-0.996253
																			1756	-1.29949	-0.697377
																			1757	-0.909641	-1.21987
																			1758	-0.636749	-0.85391
																			1759	-1.17743	-2.06115
																			1760	-0.824202	-1.44281
																			1761	-0.576941	-1.00996
																			1762	-1.13557	-0.706975
																			1763	-1.5266	-0.494882
																			1764	-1.80033	-0.346418
																			1765	-1.26023	-0.242492
																			1766	-0.882162	-0.169745
																			1767	-0.617513	-0.118821
																			1768	-0.432259	-0.0831749
																			1769	-0.302581	-0.0582224
																			1770	-0.943514	-0.0407557
																			1771	-0.66046	-0.028529
																			1772	-0.462322	-0.0199703
																			1773	-0.323625	-0.0139792
																			1774	-0.226538	-0.00978544
																			1775	-0.158576	-0.00684981
																			1776	-0.842711	-0.00479487
																			1777	-1.3216	-0.00335641
																			1778	-0.925123	-0.00234948
																			1779	-2.111	-0.00164464
																			1780	-1.4777	-0.00115125
																			1781	-1.03439	-0.732513
																			1782	-0.724073	-0.512759
																			1783	-0.506851	-0.358931
																			1784	-0.354796	-0.251252
																			1785	-0.248357	-0.175876
																			1786	-0.17385	-0.123113
																			1787	-0.121695	-0.0861794
																			1788	-0.816894	-0.792033
																			1789	-0.571826	-0.554423
																			1790	-0.400278	-0.388096
																			1791	-0.280195	-0.271667
																			1792	-1.65955	-0.190167
																			1793	-1.16169	-0.133117
																			1794	-0.81318	-0.0931819
																			1795	-1.30093	-0.0652273
																			1796	-0.910653	-0.0456591
																			1797	-1.36916	-0.0319614
																			1798	-0.958415	0.709334
																			1799	-1.4026	0.496534
																			1800	-0.981819	0.347574
																			1801	-1.41898	0.243302
																			1802	-0.993286	0.170311
																			1803	-0.6953	0.119218
																			1804	-1.95012	0.0834525
																			1805	-1.36509	0.790124
																			1806	-0.955561	-0.178621
																			1807	-0.668893	-0.125034
																			1808	-0.468225	0.644183
																			1809	-0.327757	1.18264
																			1810	-0.22943	0.827845
																			1811	-0.160601	0.579491
																			1812	-0.112421	0.405644
																			1813	-0.810402	0.283951
																			1814	-0.567281	0.198766
																			1815	-0.397097	0.139136
																			1816	-0.277968	0.0973951
																			1817	-0.194577	0.799884
																			1818	-0.136204	0.559919
																			1819	-0.82705	0.391943
																			1820	-1.31064	0.27436
																			1821	-1.64916	0.192052
																			1822	-1.15441	0.134436
																			1823	-0.808087	0.0941055
																			1824	-0.565661	0.0658739
																			1825	-0.395963	0.0461117
																			1826	-0.277174	0.0322782
																			1827	-0.194022	0.0225947
																			1828	-0.135815	0.0158163
																			1829	-0.0950706	0.0110714
																			1830	-0.0665494	-0.723957
																			1831	-0.778292	-0.50677
																			1832	-0.544804	0.376968
																			1833	-0.381363	0.263878
																			1834	-0.266954	0.184714
																			1835	-0.186868	0.1293
																			1836	-0.130808	0.0905101
																			1837	-0.823273	0.063357
																			1838	-0.576291	0.0443499
																			1839	-1.13511	0.031045
																			1840	-1.52628	0.753439
																			1841	-1.0684	0.527407
																			1842	-1.47959	0.369185
																			1843	-1.03571	0.258429
																			1844	-0.724998	0.180901
																			1845	-0.507498	0.12663
																			1846	-0.355249	0.0886413
																			1847	-0.248674	0.793756
																			1848	-0.905779	0.555629
																			1849	-0.634045	0.388941
																			1850	-0.443832	0.272258
																			1851	-0.310682	0.190581
																			1852	-0.217478	0.865114
																			1853	-0.152234	0.60558
																			1854	-0.106564	0.423906
																			1855	-1.53801	0.296734
																			1856	-1.07661	0.207714
																			1857	-0.753625	-0.586308
																			1858	-0.527537	-0.410415
																			1859	-1.10098	-0.287291
																			1860	-1.5024	-0.201104
																			1861	-1.05168	-0.140772
																			1862	-0.736174	-0.0985407
																			1863	-0.515322	-0.0689785
																			1864	-0.360725	-0.048285
																			1865	-0.252508	-0.0337995
																			1866	-0.176755	-0.0236596
																			1867	-0.123729	-0.0165617
																			1868	-0.0866101	0.720114
																			1869	-0.0606271	0.50408
																			1870	-0.042439	0.352856
																			1871	-0.761415	-0.484708
																			1872	-0.53299	-0.339296
																			1873	-0.373093	-0.237507
																			1874	-0.261165	-0.166255
																			1875	-0.182816	-0.116378
																			1876	-0.127971	-0.0814649
																			1877	-1.55299	-0.0570254
																			1878	-1.0871	0.69179
																			1879	-0.760967	0.484253
																			1880	-1.26438	0.338977
																			1881	-0.885069	0.237284
																			1882	-1.35126	0.166099
																			1883	-0.945879	0.116269
																			1884	-0.662115	0.813096
																			1885	-1.9269	0.569167
																			1886	-1.34883	0.398417
																			1887	-1.67589	0.278892
																			1888	-1.90483	0.195224
																			1889	-2.06509	0.868364
																			1890	-2.17727	0.607855
																			1891	-1.52409	0.425499
																			1892	-1.79857	0.297849
																			1893	-1.259	0.940202
																			1894	-0.881299	0.658141
																			1895	-0.616909	0.460699
																			1896	-1.16354	1.0542
																			1897	-0.814481	0.737938
																			1898	-1.30184	0.516556
																			1899	-1.643	0.361589
																			1900	-1.1501	0.253113
																			1901	-0.805069	0.177179
																			1902	-0.563548	0.124025
																			1903	-0.394484	0.0868176
																			1904	-0.276139	0.0607723
																			1905	-0.193297	0.0425406
																			1906	-0.867015	0.761486
																			1907	-0.606911	1.26475
																			1908	-0.424837	1.61703
																			1909	-0.297386	0.400214
																			1910	-0.20817	0.28015
																			1911	-0.145719	0.196105
																			1912	-0.102003	0.137273
																			1913	-0.0714024	0.0960914
																			1914	-0.781689	0.067264
																			1915	-0.547182	0.0470848
																			1916	-1.11473	0.0329593
																			1917	-0.780314	0.754779
																			1918	-0.54622	0.528345
																			1919	-1.11406	0.369842
																			1920	-1.51155	0.258889
																			1921	-1.05809	0.181222
																			1922	-0.00895229	0.126856
																			1923	-0.737974	0.088799
																			1924	-0.516582	0.793867
																			1925	-0.361607	0.555707
																			1926	-0.984832	0.388995
																			1927	-0.689383	-0.459411
																			1928	-1.21428	-1.0533
																			1929	-0.849993	-0.737307
																			1930	-0.594995	-0.516115
																			1931	-1.1482	-1.09299
																			1932	-0.803743	-0.765091
																			1933	-0.56262	-0.535564
																			1934	-0.393834	-0.374895
																			1935	-0.275684	-0.262426
																			1936	-0.192979	0.548009
																			1937	-1.5985	0.383606
																			1938	-1.11895	0.268524
																			1939	-0.783265	0.187967
																			1940	-0.548285	0.131577
																			1941	-0.3838	0.0921039
																			1942	-1.00037	0.0644727
																			1943	-2.16367	0.0451309
																			1944	-1.51457	1.49501
																			1945	-1.0602	1.0465
																			1946	-0.742139	0.732553
																			1947	-0.519498	0.512787
																			1948	-1.09536	0.358951
																			1949	-0.766749	0.251266
																			1950	-0.536724	0.175886
																			1951	-1.10741	0.12312
																			1952	-0.77519	0.0861841
																			1953	-0.542633	0.0603289
																			1954	-0.379843	0.0422302
																			1955	-0.26589	0.761269
																			1956	-0.186123	0.532888
																			1957	-0.130286	0.373022
																			1958	-0.0912003	0.261115
																			1959	-0.0638402	0.182781
																			1960	-0.0446882	0.127946
																			1961	-0.0312817	0.0895625
																			1962	-0.0218972	0.0626937
																			1963	-0.015328	0.0438856
																			1964	0.720978	0.0307199
																			1965	0.504684	0.0215039
																			1966	-1.11014	0.0150528
																			1967	-0.777095	0.742244
																			1968	-0.543966	0.519571
																			1969	-0.380776	0.3637
																			1970	-0.266544	0.25459
																			1971	-0.18658	0.178213
																			1972	-0.862314	0.124749
																			1973	-1.33533	0.0873243
																			1974	-1.66644	-0.67058
																			1975	-1.16651	0.262301
																			1976	-0.816554	0.183611
																			1977	-0.571588	0.128528
																			1978	-1.13182	0.0899693
																			1979	-1.52398	-0.668729
																			1980	-1.79849	-0.46811
																			1981	-1.99065	-0.327677
																			1982	-2.12516	-0.229374
																			1983	-1.48761	-0.160562
																			1984	-1.04133	-0.112393
																			1985	-0.728931	-0.0786753
																			1986	-0.510252	-0.0550727
																			1987	-0.357176	-0.770258
																			1988	-0.981731	-0.539181
																			1989	-0.687212	-0.377427
																			1990	-1.21276	-0.264199
																			1991	-0.848929	-0.184939
																			1992	-0.59425	-0.129457
																			1993	-0.415975	-0.0906201
																			1994	-1.02289	-0.0634341
																			1995	-0.716023	0.687303
																			1996	-0.501216	1.21282
																			1997	-0.350851	0.848974
																			1998	-0.245596	-0.137426
																			1999	-0.903624	-0.096198
[truncated: 2,096 more rows]

## Sheet: Figure 7
	Fig.7a upper-right panel	Pre	Post Cryo	Post Cryo + SiC-NWs		Fig.7a upper-left panel	Pre	Post Cryo	Post Cryo + SiC-NWs		Fig.7a lower-right panel	Pre	Post Cryo	Post Cryo + SiC-NWs		Fig.7a upper-right panel	Pre	Post Cryo	.		Fig7c right panel	Pre	Post Cryo	Post Cryo + SiC-NWs
		10	13	15			20	11	27			418	783	320			18	17				2.05371	10.8862	1.9645
		10	14	11			18	11	23			415	457	579			17	17	21			2.44589	13.8447	4.34476
		11	14	26,*			15		17			537	507	674			16	17	30			3.05354	11.321	2.58082
		13	13	10			24		13			412	687	549			21	17	18			2.7658	11.2624	2.71338
		10	13	11			19	11	13			418	455	338			17	17	14			1.64317	15.2005	5.90653
		13	13	14			14	11	28			411	507	322			18	23	25			2.88936	2.44856	3.73776
		14	14	11			16	11	22			521	834	556			18	21	21			2.82561	20,763710*	3.09771
		13	16	26,*			22	19	17			373	513	673			19	28	30			4.81291	2.70064	5.64039
		10	17	11			20		11			430	535	547			18	23	18			1.82479	4.40914	4.10309
		13	22	10			17	17	9			409	897	336			18	23	13			2.05063	10.1621	2.73218
		12	15	14			16	21	27			519	502	329			17	27	25			2.04803	4.47055	6.8131
		13	17	12			21	17	22			335	493	544			20	23	22			3.76054	7.35458	2.66571
		11	22	23,*			19	17	20			428	826	690			18	25	27			2.5653	1.76024	7,950782*
		9	15	11			20	20	15			410	510	557			17	25	19			2.27034	2.46143	3.58618
		11	21	9			15	20	13			540	493	333			16	23	11			1.66984	3.97247	2.63219
		13	19	13			22		27			368	781	324			20	19	25			6,094893*	5.3379
		11	15	13			18	20	25			444	500	547			19	26	22			1.96046	3.61073	4.02153
		15	16	22,*			15	18	20			394	505	646			19	21	27			2.52099	6.94892	6.45298
		13	20	12			15	17	14			507	828	558			17		21			1.73568	16,868840*	4.37897
		14	14	10			20	20	10			586	544	334			21	26	13			2.6628	3.46636	3.77938
		11	17	14			20	17	27			350	509	320			18		25			1.84083	7.35099	3.85468
		14	20	13			16	18	25			353	598	581			18	20	24			2.12413	9.94348	3.40855
		14	14	30,*			15	20	20			398	554	654			18	27	34			4.11956	1.93796	2.39547
		13	17	12			21		12			332	527	561			20	23	20			5,978383*	6.24721	2.84287
		10		10			19	17	13				502	340			17	19	12			2.85473	4.24629	10,322840*
			15	14			16	22	28			646,*	580	331			18	25	25			2.73403	4.98478
			16	14			16	17	25			338	581				17	20	24			1.60078	1.98253
		12	18	27,*			21	17	21			356	493				19	19	31			2.30459	13.263
		10	16	10			17	23	13			394	505				14	24	19			3.10066	3.59811
		15	10	10			18	22	14			329					22	24	12			2.20056	9.27721
		7	20	15			19	13	26			798,*	522				14	19				3.04368	2.2749
		15		14			24	12	23			622,*	564				24	23	24			3.85263	2.54271
		16	17	25,*			25	22	18			340	503				24	22	29			2.99048	2.54756
		11	15	12				21	15			359	581				14	25	20			2.11114	8.17586
		11	19	6			16	12	9			389	556				17	18	12			3.24613	3.62829
		14					17					332	555				21	22				2.27025	7.84118
		8	18				22	16				814,*	503				15	22				1.89861	5.4178
		13	10				26	19				605,*	594				21	25				2.85107	13.4364
		16	20				24					344	532				24	17				2.68356	5.38757
		11	15				16	12				360	515				14	23				0.97918	7.47215
		13	18				16	22				399	507				18	23				3.44784	2.13297
		13	11				17	20				330	265				20	24				2.50066	3.27406
		9	22				22	13				821,*	1001				12					3.11679	2.43563
			15				25	12				569	315				22	23				3.37655
			17				25	22				337	872				24	22				4.82461	2.09304
		11	14				17	17				351	271				14	25				2.85122	3.22327
		13	20				17	14				393	906				19	18				4.8764	1.63734
		13	19				19	11				327	419				21	23				4.53961	3.28822
		8	6				21	17				803,*	900				14	23				2.30735	2.9196
		13	18				26	15				649,*	301				21	26				1.50462	3.17849
		14	6				25	8				355	901				24	20
		10	15				17	13				354	228				13	22
		11	8				20	11				392	929				16	21
		13	16				17	13				330	285				20	25
		9	6				22	11				788,*	923				15	24
		13	19				23	13									21	12
		15	6				24	10									24	23
		11	18				16	13									15	13
		11	7				17	9									18	21
		15	17				17										22	15
		8	5				21	8									14	21
		13					25	13									20	13
		16					25	9										24
		12					17	13									15	13
		13															19	22
		12															19	14
		9															15	22
		13															21	12
		15
		10															14

## Sheet: Figure 8
	Fig.8a	PRE		CRYO1	CRYO2	CRYO3	CRYO4	CRYO5		Veh1	Veh2	Veh3	Veh4	Veh5		SiC-NW1	SiC-NW2	SiC-NW3	siC-NW4	SiC-NW5			Fig.8b	PRE		CRYO1	CRYO2	CRYO3	CRYO4	CRYO5		Veh1	Veh2	Veh3	Veh4	Veh5		SiC-NW1	SiC-NW2	SiC-NW3	siC-NW4	SiC-NW5			Fig.8c	PRE		CRYO1	CRYO2
		12		17	13	10	10	10		16	18	19	16	8		9	21	20	15	15				19		19	19	17	17	17		17.6	20.6	24.1	18.2	25.8		13.6	23.7	22.8	20.6	26.2				23		22	20
		13		12	14	15	15	14		13	13	14	14	14		17	11	13	14	11				20		22	21	22	22	21		17.6	19.6	23	21.1	27.5		16.1	23.1	20.8	21.1	21.3				22		19	25
		15		17	10	10	10	12		15	14	16	14	15		9	24	26						17		20	14	13	13	15		19.6	21	18.5	21.7	27.7		18.5	23.5	23.1	25	20.4				9		13	18
		8		12	16	11	10	11		15	14	14	11	11		24	15	13	10	10				13		15	23	18	16	18		20.7	21.1	24.1	18.7	25.3		16.6	21.8	23.9	21.1	21.6				18		15	19
		10		13	17	11	14	13		15	21	17	17	15		14	11	9	7	11				18		16	21	18		21		22	23.4	27.6	19.9	26.9		16.4	24.2	25.7	24	20.6				20		11	34
		10		15	22	9	10	10		13	13	11	15	13		11	15	20	14	14				17		21	28	13	14	13		17.7	21.7	22.4	19.7	30.2		13.2	19.9	19.3	24.1	21.4				18		18	17
		11		13	19	10	10	10		16	15	18	15	15		9	12	14	13	11				16		18	24	17	17	17		17.1	20.4	21.7	19.2	27.6		16.9	23.5	22.4	21.8	22				15		12	8
		13		20	6	13	14	16		13	12	11	10	11		17	23	27						21		25	12	20	22	23		19.3	20.1	22.9	25.1	26.5		18.8	26	18.2	18.5	20.8				24		18	13
		10		16	11	10	9	10		17	21	18	16	16		11	13	14	13	11				14		20	17	13	12	13		19.9	19.4	20.3	21	28		18.3	23.4	19.3	24.1	15.7				26		12	18
		15		14	16	11	11	9		14	13	14	13	15		24	11	8	8	10				22		19	24	17	16	16		18.3	22.6	20.7	20.9	29.6		17	17.4	24.2	21.9	23.9				18		12	25
		7		10	10	13	15	13		16	15	16	14	14		13	21	22	13	14				14		24	14	20	22	20		25	18.6	24.8	22.1	22.2		19.8	21.4	17	16	20.4				22		21	18
		15		19	15	9	9	11		14	13	12	11	11		11	10	13	11	12				24		24	23	13	13	14		19.2	21.9	25.9	20.9	32.6		18.9	24.6	17.2	25.5	19.4				25		18	21
		16		17	17	10	10	10		15	18	19	15	14		11	24	26						24		23	23	17	16	17		20.2	18.9	25.6	23.7	22.3		23	18.8	20.8	20	18.9				28		15	17
		11		7	22	14	14	15		12	13	14	14	14		17	13	13	11	11				14		12	27	22	21	22		19.4	22.4	27.2	26.2	22.9		20.1	24.3	16.6	16.6	17.2				16		21	17
		13		14	18	11	11	10		12	15	16	14	15		12	7	7	5	9				19		21	23	14	14	13		19.5	20.2	26.4	30.2	27.7		24.1	26.4	25.5	23.6	23.9				23		12	11
		14		11	6	10	9	9		15	14	11	11	11		23	18	15	13	13				22		20	13	17	15	16		25	22.3	28.6	33	27.8		22	26	23.2	23.5	23.8				23		20	13
		15		14	10	14	13	16		17	19	19	17	17		14	11	10	10	13				18		16	17	21	21	24		19.3	22.3	31	42	34.6		19.1	23.7	26.8	24.7	23.5				11		14	19
		7		11	14	10	10	10		14	15	14	14	18		10	26	29						11		14	23	13	13	13		22.6	21.7	25.9	28.4	27.4		19	25.3	23.5	23.8	24.8				20		17	25
		10		14	11	10	10	11		16	16	15	15	17		9	17	13	11	12				17		19	14	17	16	18		24.6	22.7	23.8	33	36.9		19.3	22.7	21.2	27	25				19		11	20
		13		16	15	14	14	13		15	14	12	10	11		17	10	9	9	10				18		23	23	21	21	21		22.1	28.1	33.8	33	28.7		21.1	25.8	17.1	23.5	24.1				14		19	20
		14		13	21	14	10	10		16	19	18	14	17		11	21	21	14	14				18		18	25	14	14	13		23.8	23.6	29	25	31.9		17.1	22.2	25.2	25.5	24.5				16		12	20
		13		18	19					13	14	12	14	13		23	10	10	10	13				19		24	25					15.6	24.4	24.8	26.5	32.5		30.5	15.6	16.6	15.8	19.8				22		20	16
		11		15	15					17	17	15	15	13		14	20	26						17		19	21					17.2	19.3	22.7	24.7	36.4		28.8	13.3	17.6	21	23.5				17		13	11
		14		18	8					14	13	12	13	11		10	15	12	13	12				21		23	15					13.5	24	25.4	32.1	32.9		24.9	15.7	14.2	19.9	18.5				18		12	13
		8		10	11					16	20	18	17	16		9	10	8	8	10				15		22	18					16.6	15.6	23.3	25.7	29.3		25.7	13.2	14.1	15.7	19.1				19		23	20
		13		19	14					13	20	14	15	12		18	13	19	15	14				21		25	22					16	14.7	22.8	25.3	30.9		23.9	15.1	15.3	15.7	15.3				24		22	24
		16		17	10					17	19	15	13	14		12	12	12	11	14				24		23	13					28	16.5	16.1	21.7	31.1		33	15.7	17.3	17.4	24.1				25		17	18
		11		6	15					15	12	13	12	11		23	24	17						14		10	23					17.5	26.3	23.6	23.9	31.6		30.7	15.4	13.7	17.9	22.8				13		18	20
		12		17	16											14	15	15	12	10				19		21	19											16.5	18.9	16.8	19.4	19.8				23		12	18
		14		12	20											8	9	8	6	10				22		21	26											17.6	17.4	22.1	13.8	16.2				25		21	17
		13		7	16											9	15	15	14	15				16		18	21											22.3	13.5	14.7	14.3	16.7				14		20	10
		7		11	6											19	12	11	12	14				12		14	13											19.3	19	12.9	23.8	20.4				18		15	13
		10		14	12											10	26	27						18		17	19											19.8	17.5	17	22.5	17.2				20		12	18
		13		13	15											23	14	14	13	12				18		20	22											18.7	18.5	17.9	14.9	22.4				17		19	23
		12		12	12											15	8	6	8	6				17		17	15											27.7	16	11.8	20.7	19.2				16		12	18
		13		17	14											9								20		23	21											16								21		19	20
		13		15	17											8								18		18	21											13.1								16		13	17
		13		16	20											16								20		22	26											12.4								17		12	18
		9		10	19											10								12		22	24											13.1								22		22	9
		14		20	6											23								22		25	13											13.7								26		21	12
		15		15	11											14								24		21	18											12.5								24		18	18
		11		6	13											10								14		11	22											13								16		19	24
		12		17	10																			18		20	14																			24		13	18
		15		13	14																			22		22	22																			20		20	20
		13		6	17																			16		16	20																			11		22	18
		8		11	21																			12		14	27																			20		17	17
		11		13	18																			18		17	22																			19		13	8
		9		13	7																			17		21	14																			20		20	13
		11		12	12																			16		17	19																			15		15	19
		13		18	13																			20		23	21																			22		19	26
		13		13	10																			19		17	13																			16		12	19
		13		17	15																			21		23	23																			17		11	22
		8		15	16																			14		23	19																			22		16	17
		13		19	18																			21		24	25																			25		19	17
		14		18	17																			24		24	22																			25		15	9
		10		6	5																			13		12	12																			17		13	13
		12		17																				18		20																				24		13
		16		12																				24		22																				25		19
		14		8																				16		17																				9		21
		9		11																				13		14																				20		15
		11		13																				19		17																				18		11
		15		13																				19		21																				15		18
		13		13																				17		17																				15		13
		14		18																				21		24																				20		20
		11		15																				16		19																				17		11
		13		18																				20		23																				19		12
		9		10																				15		22																				21		22
		13		20																				21		25																				26		20
		15		19																				24		25																				25		14
		11		5																				15		11																				17		13
		13		19																				20		21																				24		12
		14		13																				22		22																				23		19
		13		13																				16		16																				10		14
		8		12																				13		15																				18		16
		11		13																				18		17																				20		11
		14		14																				18		21																				16		19
		14		12																				18		17																				15		14
		13		19																				20		25																				21		18
		11		15																				18		18																				20		13
		15		18																				22		23																				17		12
		8		11																				14		23																				22		22
		13		22																				20		26																				23		17
		16		18																				23		24																				24		19
		12		7																				15		13																				16		13
		12		16																				17		18																				24		12
		13		15																				20		24																				27		20
		13		14																				16		16																				13		14
		9		11																				13		14																				19		16
		10		14																				17		17																				19		11
		14		13																				18		19																				16		18
		12		14																				17		19																				16		13
		12		19																				19		25																				21		19
		13		15																				19		20																				17		14
		12		17																				19		22																				17		11
		9		14																				15		21																				21		17
		13		20																				21		25																				25		15
		15		15																				25		20																				25		13
		10		7																				14		13																				17		13
[truncated: 64 more columns]

## Sheet: Supplementary Figure 1
	Suppl.Fig.1b	Control	15 ug/ml	50 ug/ml
		95.2	91.8	109.9
		102.9	105.2	114.1
		101.9	99.6	119.4

## Sheet: Supplementary Figure 2
	Suppl. Fig 2b	SiC-NWs	SiO2
		34.47	19.149
		34.705	13.484
		8.39	32.93
		34.023	30.938
		20.866
		34.21
		42.407
		25.856
		38.071

## Sheet: Supplementary Figure 3
	Suppl Fig.3b	Time	3.5 µm	4.17 µm	5.07µm	5.6 µm	10.47 µm
		2	0.96	3.2	1.19	0.49	0.93
		4	1.63	4.01	1.24	0.65	2.49
		6	4.19	4.97	1.73	0.8	3.82
		8	4.47	5.18	2.76	1.95	4.75
		10	5.17	4.71	2.89	4.45	5.04
		12		4.4	4.45	5.03
		14		4.75	6.42	3.43
		16		5.12	6.47	3.94
		18		10.13	7.8	4.38
		20	12.93	14.52	8.19	5.12	13.89
		22	24.24	16.21	8.63	14.81	17.87
		24		16.55	17.79	15.59
		26		16.61	21.34	23.47
		28		19.01	24.24	34.7
		30		21.56	28.27	35.6

[truncated: 2 more sheets: Supplementary Figure 4, Supplementary Figure 6]
